# Supplementary material for: Bioindicators of severe ocean acidification are absent from the end-Permian mass extinction
Source: Sci Rep. 2022 Jan 24;12:1202. doi: 10.1038/s41598-022-04991-9 (PMC8786885; doi:10.1038/s41598-022-04991-9)
Supplement: Supplementary file 3 — Supplementary Table S2. [file 41598_2022_4991_MOESM3_ESM.xlsx]

## Sheet: stage_data
Accession number	Phylum	Class	Order	Family	Genus	Species	Ontogenetic Stage	Pristine	Broken	Dissolution Marks	Edge.Dissolution	Dissolution pits	Growth Deformity	Notes
NHMUK PI MG 1583(61)	Brachiopoda	Lingulata	Lingulida	Discinidae	Orbiculoidea	wisnesi	larval	NA	0	NA	0	NA	NA	Internal View
NHMUK PI MB 1360(4)	Brachiopoda	Lingulata	Lingulida	Lingulidae	Sinolingularia	yini	juvinile	0	0	0	1	0	0
NHMUK PI MB 1341(21)	Mollusca	Bivalvia	Indeterminate	Indeterminate	Indeterminate	sp. B	Prodissoconch	0	1	1	0	0	0
NHMUK PI MB 1363(2)	Mollusca	Bivalvia	Indeterminate	Indeterminate	Indeterminate	sp. B	Prodissoconch	0	0	1	0	0	0
NHMUK PI MB 1363(51)	Mollusca	Bivalvia	Indeterminate	Indeterminate	Indeterminate	sp. B	Prodissoconch	0	0	1	0	0	0
NHMUK PI MB 1363(59)	Mollusca	Bivalvia	Indeterminate	Indeterminate	Indeterminate	sp. B	Prodissoconch	0	0	1	1	0	0
NHMUK PI MB 1377(46)	Mollusca	Bivalvia	Indeterminate	Indeterminate	Indeterminate	sp. B	Prodissoconch	0	1	0	0	0	0
NHMUK PI MB 1381(83)	Mollusca	Bivalvia	Indeterminate	Indeterminate	Indeterminate	sp. B	Prodissoconch	0	0	1	0	0	0
NHMUK PI MB 1381(75)	Mollusca	Bivalvia	Indeterminate	Indeterminate	Indeterminate	sp. B	Prodissoconch	0	0	1	0	0	0
NHMUK PI MB 1381(76)	Mollusca	Bivalvia	Indeterminate	Indeterminate	Indeterminate	sp. B	Prodissoconch	0	0	1	0	0	0
NHMUK PI MB 1388(50)	Mollusca	Bivalvia	Indeterminate	Indeterminate	Indeterminate	sp. B	Prodissoconch	0	1	0	0	0	0
NHMUK PI MB 1388(48)	Mollusca	Bivalvia	Indeterminate	Indeterminate	Indeterminate	sp. B	Prodissoconch	0	0	1	0	0	0
NHMUK PI MB 1341(92)	Mollusca	Bivalvia	Nuculanoida	Malletiidae	Indeterminate	sp.	prodissoconch	0	0	1	0	0	0
NHMUK PI MB 1341(20)	Mollusca	Bivalvia	Nuculanoida	Malletiidae	Indeterminate	sp.	prodissoconch	0	0	1	0	0	0
NHMUK PI MB 1341(40)	Mollusca	Bivalvia	Nuculanoida	Malletiidae	Indeterminate	sp.	prodissoconch	0	0	1	0	0	0
NHMUK PI MB 1341(52)	Mollusca	Bivalvia	Nuculanoida	Malletiidae	Indeterminate	sp.	prodissoconch	0	0	1	0	0	0
NHMUK PI MB 1341(57)	Mollusca	Bivalvia	Nuculanoida	Malletiidae	Indeterminate	sp.	prodissoconch	1	0	1	0	0	1
NHMUK PI MB 1341(58)	Mollusca	Bivalvia	Nuculanoida	Malletiidae	Indeterminate	sp.	spat	0	0	1	0	0	0
NHMUK PI MB 1341(65)	Mollusca	Bivalvia	Nuculanoida	Malletiidae	Indeterminate	sp.	prodissoconch	0	0	1	1	0	0
NHMUK PI MB 1341(79)	Mollusca	Bivalvia	Nuculanoida	Malletiidae	Indeterminate	sp.	prodissoconch	0	1	1	0	0	0
NHMUK PI MB 1341(83)	Mollusca	Bivalvia	Nuculanoida	Malletiidae	Indeterminate	sp.	prodissoconch	1	0	0	0	0	0
NHMUK PI MB 1341(85)	Mollusca	Bivalvia	Nuculanoida	Malletiidae	Indeterminate	sp.	prodissoconch	0	0	1	0	0	0
NHMUK PI MB 1341(86)	Mollusca	Bivalvia	Nuculanoida	Malletiidae	Indeterminate	sp.	prodissoconch	0	0	1	0	0	0
NHMUK PI MB 1343(15)	Mollusca	Bivalvia	Nuculanoida	Malletiidae	Indeterminate	sp.	prodissoconch	1	0	0	0	0	0
NHMUK PI MB 1351(2)	Mollusca	Bivalvia	Nuculanoida	Malletiidae	Indeterminate	sp.	prodissoconch	NA	0	NA	0	NA	NA	Internal View
NHMUK PI MB 1351(8)	Mollusca	Bivalvia	Nuculanoida	Malletiidae	Indeterminate	sp.	prodissoconch	0	0	1	0	0	0
NHMUK PI MB 1351(11)	Mollusca	Bivalvia	Nuculanoida	Malletiidae	Indeterminate	sp.	prodissoconch	1	0	0	0	0	0
NHMUK PI MB 1351(21)	Mollusca	Bivalvia	Nuculanoida	Malletiidae	Indeterminate	sp.	prodissoconch	0	0	1	0	0	0
NHMUK PI MB 1358(49)	Mollusca	Bivalvia	Nuculanoida	Malletiidae	Indeterminate	sp.	spat	0	0	0	1	0	0
NHMUK PI MB 1360(22)	Mollusca	Bivalvia	Nuculanoida	Malletiidae	Indeterminate	sp.	prodissoconch	NA	0	NA	0	NA	NA	Internal View
NHMUK PI MB 1360(46)	Mollusca	Bivalvia	Nuculanoida	Malletiidae	Indeterminate	sp.	prodissoconch	0	1	1	0	0	0	Bad condition
NHMUK PI MB 1363(13)	Mollusca	Bivalvia	Nuculanoida	Malletiidae	Indeterminate	sp.	prodissoconch	0	0	1	0	0	0
NHMUK PI MB 1363(17)	Mollusca	Bivalvia	Nuculanoida	Malletiidae	Indeterminate	sp.	prodissoconch	0	0	0	1	0	0
NHMUK PI MB 1363(22)	Mollusca	Bivalvia	Nuculanoida	Malletiidae	Indeterminate	sp.	prodissoconch	1	0	0	0	0	0
NHMUK PI MB 1363(26)	Mollusca	Bivalvia	Nuculanoida	Malletiidae	Indeterminate	sp.	prodissoconch	0	1	NA	0	0	NA	Internal View
NHMUK PI MB 1363(28)	Mollusca	Bivalvia	Nuculanoida	Malletiidae	Indeterminate	sp.	prodissoconch	0	1	1	0	0	0
NHMUK PI MB 1363(31)	Mollusca	Bivalvia	Nuculanoida	Malletiidae	Indeterminate	sp.	prodissoconch	0	1	1	0	0	0
NHMUK PI MB 1363(33)	Mollusca	Bivalvia	Nuculanoida	Malletiidae	Indeterminate	sp.	prodissoconch	0	0	1	0	0	0
NHMUK PI MB 1363(44)	Mollusca	Bivalvia	Nuculanoida	Malletiidae	Indeterminate	sp.	prodissoconch	1	0	0	0	0	0
NHMUK PI MB 1363(54)	Mollusca	Bivalvia	Nuculanoida	Malletiidae	Indeterminate	sp.	spat	0	1	0	0	0	0
NHMUK PI MB 1363(73)	Mollusca	Bivalvia	Nuculanoida	Malletiidae	Indeterminate	sp.	prodissoconch	1	0	0	0	0	0
NHMUK PI MB 1363(88)	Mollusca	Bivalvia	Nuculanoida	Malletiidae	Indeterminate	sp.	prodissoconch	0	1	1	0	0	0
NHMUK PI MB 1363(86)	Mollusca	Bivalvia	Nuculanoida	Malletiidae	Indeterminate	sp.	prodissoconch	1	0	0	0	0	0	Drill holes?
NHMUK PI MB 1375(19)	Mollusca	Bivalvia	Nuculanoida	Malletiidae	Indeterminate	sp.	prodissoconch	0	0	1	0	0	0
NHMUK PI MB 1377(3)	Mollusca	Bivalvia	Nuculanoida	Malletiidae	Indeterminate	sp.	prodissoconch	1	0	0	0	0	0
NHMUK PI MB 1377(15)	Mollusca	Bivalvia	Nuculanoida	Malletiidae	Indeterminate	sp.	spat	NA	0	NA	0	NA	NA	Internal View
NHMUK PI MB 1377(25)	Mollusca	Bivalvia	Nuculanoida	Malletiidae	Indeterminate	sp.	prodissoconch	1	0	0	0	0	0
NHMUK PI MB 1377(37)	Mollusca	Bivalvia	Nuculanoida	Malletiidae	Indeterminate	sp.	prodissoconch	0	0	1	0	0	0
NHMUK PI MB 1377(38)	Mollusca	Bivalvia	Nuculanoida	Malletiidae	Indeterminate	sp.	prodissoconch	0	1	0	0	0	0
NHMUK PI MB 1377(67)	Mollusca	Bivalvia	Nuculanoida	Malletiidae	Indeterminate	sp.	prodissoconch	0	0	1	0	0	0
NHMUK PI MB 1379(23)	Mollusca	Bivalvia	Nuculanoida	Malletiidae	Indeterminate	sp.	prodissoconch	0	0	1	0	0	0
NHMUK PI MB 1379(36)	Mollusca	Bivalvia	Nuculanoida	Malletiidae	Indeterminate	sp.	prodissoconch	1	0	0	0	0	0
NHMUK PI MB 1381(24)	Mollusca	Bivalvia	Nuculanoida	Malletiidae	Indeterminate	sp.	prodissoconch	0	1	1	0	0	0
NHMUK PI MB 1381(18)	Mollusca	Bivalvia	Nuculanoida	Malletiidae	Indeterminate	sp.	prodissoconch	0	0	1	0	0	0
NHMUK PI MB 1381(33)	Mollusca	Bivalvia	Nuculanoida	Malletiidae	Indeterminate	sp.	prodissoconch	1	0	0	0	0	0
NHMUK PI MB 1381(36)	Mollusca	Bivalvia	Nuculanoida	Malletiidae	Indeterminate	sp.	prodissoconch	1	0	0	0	0	0
NHMUK PI MB 1381(56)	Mollusca	Bivalvia	Nuculanoida	Malletiidae	Indeterminate	sp.	prodissoconch	1	0	0	0	0	0
NHMUK PI MB 1381(61)	Mollusca	Bivalvia	Nuculanoida	Malletiidae	Indeterminate	sp.	prodissoconch	0	0	1	0	0	0
NHMUK PI MB 1385(21)	Mollusca	Bivalvia	Nuculanoida	Malletiidae	Indeterminate	sp.	prodissoconch	0	1	1	0	0	0
NHMUK PI MB 1385(22)	Mollusca	Bivalvia	Nuculanoida	Malletiidae	Indeterminate	sp.	prodissoconch	0	0	1	0	0	0
NHMUK PI MB 1385(25)	Mollusca	Bivalvia	Nuculanoida	Malletiidae	Indeterminate	sp.	prodissoconch	1	0	0	0	0	0
NHMUK PI MB 1385(28)	Mollusca	Bivalvia	Nuculanoida	Malletiidae	Indeterminate	sp.	prodissoconch	1	0	0	0	0	0
NHMUK PI MB 1385(29)	Mollusca	Bivalvia	Nuculanoida	Malletiidae	Indeterminate	sp.	prodissoconch	NA	0	NA	0	NA	NA	Internal View
NHMUK PI MB 1385(40)	Mollusca	Bivalvia	Nuculanoida	Malletiidae	Indeterminate	sp.	prodissoconch	NA	0	NA	0	NA	NA	Internal View
NHMUK PI MB 1385(42)	Mollusca	Bivalvia	Nuculanoida	Malletiidae	Indeterminate	sp.	prodissoconch	0	0	1	0	NA	NA	Internal View
NHMUK PI MB 1386(1)	Mollusca	Bivalvia	Nuculanoida	Malletiidae	Indeterminate	sp.	prodissoconch	0	0	1	0	0	0
NHMUK PI MB 1386(2)	Mollusca	Bivalvia	Nuculanoida	Malletiidae	Indeterminate	sp.	prodissoconch	1	0	0	0	0	0
NHMUK PI MB 1386(3)	Mollusca	Bivalvia	Nuculanoida	Malletiidae	Indeterminate	sp.	spat	1	0	0	0	0	0
NHMUK PI MB 1386(4)	Mollusca	Bivalvia	Nuculanoida	Malletiidae	Indeterminate	sp.	prodissoconch	1	0	0	0	0	0
NHMUK PI MB 1386(5)	Mollusca	Bivalvia	Nuculanoida	Malletiidae	Indeterminate	sp.	prodissoconch	1	0	0	0	0	0
NHMUK PI MB 1386(6)	Mollusca	Bivalvia	Nuculanoida	Malletiidae	Indeterminate	sp.	prodissoconch	0	0	1	0	0	0
NHMUK PI MB 1386(7)	Mollusca	Bivalvia	Nuculanoida	Malletiidae	Indeterminate	sp.	prodissoconch	1	0	0	0	0	0
NHMUK PI MB 1386(8)	Mollusca	Bivalvia	Nuculanoida	Malletiidae	Indeterminate	sp.	prodissoconch	0	1	1	0	0	0
NHMUK PI MB 1386(9)	Mollusca	Bivalvia	Nuculanoida	Malletiidae	Indeterminate	sp.	prodissoconch	1	0	0	0	0	0
NHMUK PI MB 1386(10)	Mollusca	Bivalvia	Nuculanoida	Malletiidae	Indeterminate	sp.	prodissoconch	1	0	0	0	0	0
NHMUK PI MB 1386(11)	Mollusca	Bivalvia	Nuculanoida	Malletiidae	Indeterminate	sp.	prodissoconch	0	0	1	0	0	0
NHMUK PI MB 1386(12)	Mollusca	Bivalvia	Nuculanoida	Malletiidae	Indeterminate	sp.	prodissoconch	0	1	0	0	0	0
NHMUK PI MB 1386(13)	Mollusca	Bivalvia	Nuculanoida	Malletiidae	Indeterminate	sp.	prodissoconch	0	0	1	0	0	0
NHMUK PI MB 1386(14)	Mollusca	Bivalvia	Nuculanoida	Malletiidae	Indeterminate	sp.	prodissoconch	0	0	1	0	0	0
NHMUK PI MB 1386(15)	Mollusca	Bivalvia	Nuculanoida	Malletiidae	Indeterminate	sp.	prodissoconch	1	0	0	0	0	0
NHMUK PI MB 1386(16)	Mollusca	Bivalvia	Nuculanoida	Malletiidae	Indeterminate	sp.	prodissoconch	1	0	0	0	0	0
NHMUK PI MB 1386(18)	Mollusca	Bivalvia	Nuculanoida	Malletiidae	Indeterminate	sp.	prodissoconch	0	0	1	0	0	0
NHMUK PI MB 1386(19)	Mollusca	Bivalvia	Nuculanoida	Malletiidae	Indeterminate	sp.	prodissoconch	0	0	1	0	0	0
NHMUK PI MB 1386(20)	Mollusca	Bivalvia	Nuculanoida	Malletiidae	Indeterminate	sp.	prodissoconch	1	0	0	0	0	0
NHMUK PI MB 1386(23)	Mollusca	Bivalvia	Nuculanoida	Malletiidae	Indeterminate	sp.	prodissoconch	0	0	1	0	0	0
NHMUK PI MB 1386(24)	Mollusca	Bivalvia	Nuculanoida	Malletiidae	Indeterminate	sp.	prodissoconch	0	0	1	0	0	0
NHMUK PI MB 1386(25)	Mollusca	Bivalvia	Nuculanoida	Malletiidae	Indeterminate	sp.	spat	1	0	0	0	0	0
NHMUK PI MB 1386(26)	Mollusca	Bivalvia	Nuculanoida	Malletiidae	Indeterminate	sp.	prodissoconch	0	0	1	0	0	0
NHMUK PI MB 1386(27)	Mollusca	Bivalvia	Nuculanoida	Malletiidae	Indeterminate	sp.	prodissoconch	0	0	1	0	0	0
NHMUK PI MB 1386(28)	Mollusca	Bivalvia	Nuculanoida	Malletiidae	Indeterminate	sp.	spat	0	0	0	1	0	0
NHMUK PI MB 1386(29)	Mollusca	Bivalvia	Nuculanoida	Malletiidae	Indeterminate	sp.	prodissoconch	1	0	0	0	0	0
NHMUK PI MB 1386(30)	Mollusca	Bivalvia	Nuculanoida	Malletiidae	Indeterminate	sp.	prodissoconch	1	0	0	0	0	0
NHMUK PI MB 1386(31)	Mollusca	Bivalvia	Nuculanoida	Malletiidae	Indeterminate	sp.	spat	1	0	0	0	0	0
NHMUK PI MB 1386(32)	Mollusca	Bivalvia	Nuculanoida	Malletiidae	Indeterminate	sp.	prodissoconch	1	0	0	0	0	0
NHMUK PI MB 1386(33)	Mollusca	Bivalvia	Nuculanoida	Malletiidae	Indeterminate	sp.	prodissoconch	0	0	1	0	0	0
NHMUK PI MB 1386(34)	Mollusca	Bivalvia	Nuculanoida	Malletiidae	Indeterminate	sp.	prodissoconch	1	0	0	0	0	0
NHMUK PI MB 1386(35)	Mollusca	Bivalvia	Nuculanoida	Malletiidae	Indeterminate	sp.	prodissoconch	1	0	0	0	0	0
NHMUK PI MB 1386(36)	Mollusca	Bivalvia	Nuculanoida	Malletiidae	Indeterminate	sp.	prodissoconch	1	0	0	0	0	1
NHMUK PI MB 1389(39)	Mollusca	Bivalvia	Nuculanoida	Malletiidae	Indeterminate	sp.	spat	1	0	0	0	0	0
NHMUK PI MB 1389(28)	Mollusca	Bivalvia	Nuculanoida	Malletiidae	Indeterminate	sp.	prodissoconch	0	0	1	0	0	0
NHMUK PI MB 1389(29)	Mollusca	Bivalvia	Nuculanoida	Malletiidae	Indeterminate	sp.	prodissoconch	1	0	0	0	0	0
NHMUK PI MB 1389(51)	Mollusca	Bivalvia	Nuculanoida	Malletiidae	Indeterminate	sp.	spat	1	0	0	0	0	0
NHMUK PI MB 1389(42)	Mollusca	Bivalvia	Nuculanoida	Malletiidae	Indeterminate	sp.	spat	1	0	0	0	0	0
NHMUK PI MB 1389(58)	Mollusca	Bivalvia	Nuculanoida	Malletiidae	Indeterminate	sp.	prodissoconch	1	0	0	0	0	0	Dent
NHMUK PI MB 1389(59)	Mollusca	Bivalvia	Nuculanoida	Malletiidae	Indeterminate	sp.	prodissoconch	1	0	0	0	0	0
NHMUK PI MB 1389(65)	Mollusca	Bivalvia	Nuculanoida	Malletiidae	Indeterminate	sp.	prodissoconch	0	1	0	0	0	0
NHMUK PI MB 1389(67)	Mollusca	Bivalvia	Nuculanoida	Malletiidae	Indeterminate	sp.	prodissoconch	1	0	0	0	0	0
NHMUK PI MB 1249	Mollusca	Bivalvia	Nuculanoida	Malletiidae	Indeterminate	sp.	spat	0	0	0	0	1	0
NHMUK PI MB 1240	Mollusca	Bivalvia	Nuculanoida	Neilonellidae	Austrotimdaria	antiqua	adult	1	0	0	0	0	0
NHMUK PI MB 1241	Mollusca	Bivalvia	Nuculanoida	Neilonellidae	Austrotimdaria	antiqua	adult	0	1	0	0	0	0
not accessioned 3	Mollusca	Bivalvia	Nuculanoida	Neilonellidae	Austrotimdaria	antiqua	adult	0	1	0	0	0	0
NHMUK PI MB 1241	Mollusca	Bivalvia	Nuculanoida	Neilonellidae	Austrotimdaria	svalbardensis	adult	0	1	1	0	0	0
NHMUK PI MB 1232	Mollusca	Bivalvia	Nuculanoida	Neilonellidae	Austrotimdaria	svalbardensis	spat	0	1	0	0	0	0	articulated
NHMUK PI MB 1225	Mollusca	Bivalvia	Nuculanoida	Neilonellidae	Austrotimdaria	svalbardensis	spat	0	1	0	0	0	0	Internal View
NHMUK PI MB 1235	Mollusca	Bivalvia	Nuculanoida	Neilonellidae	Austrotimdaria	svalbardensis	spat	0	1	0	0	0	0	Internal View
NHMUK PI MB 1227	Mollusca	Bivalvia	Nuculanoida	Neilonellidae	Austrotimdaria	svalbardensis	spat	0	1	0	0	0	0	Internal View
NHMUK PI MB 1231	Mollusca	Bivalvia	Nuculanoida	Neilonellidae	Austrotimdaria	svalbardensis	spat	0	1	0	0	0	0	Internal View
NHMUK PI MB 1236	Mollusca	Bivalvia	Nuculanoida	Neilonellidae	Austrotimdaria	svalbardensis	adult	0	1	0	0	0	0
NHMUK PI MB 1237	Mollusca	Bivalvia	Nuculanoida	Neilonellidae	Austrotimdaria	svalbardensis	spat	1	0	0	0	0	0	Internal View
NHMUK PI MB 1223	Mollusca	Bivalvia	Nuculanoida	Neilonellidae	Austrotimdaria	svalbardensis	adult	1	0	0	0	0	0
NHMUK PI MB 1358(23)	Mollusca	Bivalvia	Nuculanoida	Neilonellidae	Austrotindaria	antiqua	prodissoconch	0	1	1	1	0	0
NHMUK PI MB 1363(56)	Mollusca	Bivalvia	Nuculanoida	Neilonellidae	Austrotindaria	antiqua	prodissoconch	0	0	1	1	0	0
NHMUK PI MB 1363(80)	Mollusca	Bivalvia	Nuculanoida	Neilonellidae	Austrotindaria	antiqua	spat	1	0	0	0	0	0
NHMUK PI MB 1363(81)	Mollusca	Bivalvia	Nuculanoida	Neilonellidae	Austrotindaria	antiqua	spat	0	1	1	0	0	0
NHMUK PI MB 1389(14)	Mollusca	Bivalvia	Nuculanoida	Neilonellidae	Austrotindaria	antiqua	prodissoconch	0	1	1	0	0	0
NHMUK PI MB 1341(95)	Mollusca	Bivalvia	Nuculanoida	Neilonellidae	Austrotindaria	svalbardensis	spat	0	0	1	0	0	0
NHMUK PI MB 1341(49)	Mollusca	Bivalvia	Nuculanoida	Neilonellidae	Austrotindaria	svalbardensis	prodissoconch	0	0	1	0	0	0
NHMUK PI MB 1341(44)	Mollusca	Bivalvia	Nuculanoida	Neilonellidae	Austrotindaria	svalbardensis	prodissoconch	1	0	0	0	0	0
NHMUK PI MB 1341(87)	Mollusca	Bivalvia	Nuculanoida	Neilonellidae	Austrotindaria	svalbardensis	spat	1	0	0	0	0	0
NHMUK PI MB 1360(13)	Mollusca	Bivalvia	Nuculanoida	Neilonellidae	Austrotindaria	svalbardensis	prodissoconch	0	0	NA	1	NA	NA	Internal View
NHMUK PI MB 1363(14)	Mollusca	Bivalvia	Nuculanoida	Neilonellidae	Austrotindaria	svalbardensis	spat	0	1	0	1	0	0
NHMUK PI MB 1363(15)	Mollusca	Bivalvia	Nuculanoida	Neilonellidae	Austrotindaria	svalbardensis	spat	1	0	0	0	0	0
NHMUK PI MB 1363(3)	Mollusca	Bivalvia	Nuculanoida	Neilonellidae	Austrotindaria	svalbardensis	adult	0	1	1	1	0	0
NHMUK PI MB 1363(40)	Mollusca	Bivalvia	Nuculanoida	Neilonellidae	Austrotindaria	svalbardensis	spat	0	1	0	0	0	0
NHMUK PI MB 1363(70)	Mollusca	Bivalvia	Nuculanoida	Neilonellidae	Austrotindaria	svalbardensis	spat	0	0	1	0	0	0
NHMUK PI MB 1364(26)	Mollusca	Bivalvia	Nuculanoida	Neilonellidae	Austrotindaria	svalbardensis	spat	1	0	0	0	0	0
NHMUK PI MB 1364(27)	Mollusca	Bivalvia	Nuculanoida	Neilonellidae	Austrotindaria	svalbardensis	spat	1	0	0	0	0	0
NHMUK PI MB 1369(3)	Mollusca	Bivalvia	Nuculanoida	Neilonellidae	Austrotindaria	svalbardensis	spat	0	1	1	1	0	0
NHMUK PI MB 1369(11)	Mollusca	Bivalvia	Nuculanoida	Neilonellidae	Austrotindaria	svalbardensis	spat	0	1	1	0	0	0
NHMUK PI MB 1369(14)	Mollusca	Bivalvia	Nuculanoida	Neilonellidae	Austrotindaria	svalbardensis	spat	0	0	1	0	0	0
NHMUK PI MB 1369(16)	Mollusca	Bivalvia	Nuculanoida	Neilonellidae	Austrotindaria	svalbardensis	spat	0	0	1	0	0	0
NHMUK PI MB 1369(20)	Mollusca	Bivalvia	Nuculanoida	Neilonellidae	Austrotindaria	svalbardensis	adult	1	0	0	0	0	0
NHMUK PI MB 1369(25)	Mollusca	Bivalvia	Nuculanoida	Neilonellidae	Austrotindaria	svalbardensis	adult	1	0	0	0	0	1
NHMUK PI MB 1369(26)	Mollusca	Bivalvia	Nuculanoida	Neilonellidae	Austrotindaria	svalbardensis	spat	1	0	0	0	0	1
NHMUK PI MB 1373(33)	Mollusca	Bivalvia	Nuculanoida	Neilonellidae	Austrotindaria	svalbardensis	prodissoconch	NA	0	NA	0	NA	NA	Internal View
NHMUK PI MB 1375(15)	Mollusca	Bivalvia	Nuculanoida	Neilonellidae	Austrotindaria	svalbardensis	spat	0	0	1	0	0	0
NHMUK PI MB 1377(58)	Mollusca	Bivalvia	Nuculanoida	Neilonellidae	Austrotindaria	svalbardensis	prodissoconch	0	1	0	0	0	0
NHMUK PI MB 1379(13)	Mollusca	Bivalvia	Nuculanoida	Neilonellidae	Austrotindaria	svalbardensis	juvinile	0	0	1	0	0	0
NHMUK PI MB 1379(22)	Mollusca	Bivalvia	Nuculanoida	Neilonellidae	Austrotindaria	svalbardensis	prodissoconch	0	0	1	0	0	0
NHMUK PI MB 1379(24)	Mollusca	Bivalvia	Nuculanoida	Neilonellidae	Austrotindaria	svalbardensis	spat	1	0	0	0	0	0
NHMUK PI MB 1379(14)	Mollusca	Bivalvia	Nuculanoida	Neilonellidae	Austrotindaria	svalbardensis	spat	0	0	1	1	0	0
NHMUK PI MB 1379(15)	Mollusca	Bivalvia	Nuculanoida	Neilonellidae	Austrotindaria	svalbardensis	spat	0	1	1	0	0	0
NHMUK PI MB 1379(16)	Mollusca	Bivalvia	Nuculanoida	Neilonellidae	Austrotindaria	svalbardensis	spat	0	0	1	0	0	0
NHMUK PI MB 1379(17)	Mollusca	Bivalvia	Nuculanoida	Neilonellidae	Austrotindaria	svalbardensis	spat	1	0	0	0	0	0
NHMUK PI MB 1379(18)	Mollusca	Bivalvia	Nuculanoida	Neilonellidae	Austrotindaria	svalbardensis	spat	0	0	1	0	0	0
NHMUK PI MB 1379(19)	Mollusca	Bivalvia	Nuculanoida	Neilonellidae	Austrotindaria	svalbardensis	spat	1	0	0	0	0	0
NHMUK PI MB 1379(20)	Mollusca	Bivalvia	Nuculanoida	Neilonellidae	Austrotindaria	svalbardensis	spat	1	0	0	0	0	0
NHMUK PI MB 1379(21)	Mollusca	Bivalvia	Nuculanoida	Neilonellidae	Austrotindaria	svalbardensis	spat	0	1	1	0	0	0
NHMUK PI MB 1379(49)	Mollusca	Bivalvia	Nuculanoida	Neilonellidae	Austrotindaria	svalbardensis	adult	1	0	0	0	0	0
NHMUK PI MB 1379(50)	Mollusca	Bivalvia	Nuculanoida	Neilonellidae	Austrotindaria	svalbardensis	adult	1	0	0	0	0	0
NHMUK PI MB 1379(62)	Mollusca	Bivalvia	Nuculanoida	Neilonellidae	Austrotindaria	svalbardensis	spat	0	0	1	0	0	0
NHMUK PI MB 1379(65)	Mollusca	Bivalvia	Nuculanoida	Neilonellidae	Austrotindaria	svalbardensis	spat	0	0	1	0	0	0
NHMUK PI MB 1381(2)	Mollusca	Bivalvia	Nuculanoida	Neilonellidae	Austrotindaria	svalbardensis	prodissoconch	0	0	1	0	0	0
NHMUK PI MB 1381(38)	Mollusca	Bivalvia	Nuculanoida	Neilonellidae	Austrotindaria	svalbardensis	spat	0	0	1	0	0	0
NHMUK PI MB 1381(55)	Mollusca	Bivalvia	Nuculanoida	Neilonellidae	Austrotindaria	svalbardensis	prodissoconch	0	0	1	0	0	0
NHMUK PI MB 1381(70)	Mollusca	Bivalvia	Nuculanoida	Neilonellidae	Austrotindaria	svalbardensis	prodissoconch	0	0	1	1	0	0
NHMUK PI MB 1381(87)	Mollusca	Bivalvia	Nuculanoida	Neilonellidae	Austrotindaria	svalbardensis	prodissoconch	0	1	0	0	0	0
NHMUK PI MB 1381(88)	Mollusca	Bivalvia	Nuculanoida	Neilonellidae	Austrotindaria	svalbardensis	spat	0	0	1	0	0	0
NHMUK PI MB 1385(20)	Mollusca	Bivalvia	Nuculanoida	Neilonellidae	Austrotindaria	svalbardensis	prodissoconch	0	1	0	0	0	0
NHMUK PI MB 1385(26)	Mollusca	Bivalvia	Nuculanoida	Neilonellidae	Austrotindaria	svalbardensis	spat	1	0	0	0	0	0
NHMUK PI MB 1385(33)	Mollusca	Bivalvia	Nuculanoida	Neilonellidae	Austrotindaria	svalbardensis	spat	1	0	0	0	0	0
NHMUK PI MB 1385(38)	Mollusca	Bivalvia	Nuculanoida	Neilonellidae	Austrotindaria	svalbardensis	prodissoconch	1	0	0	0	0	0
NHMUK PI MB 1385(39)	Mollusca	Bivalvia	Nuculanoida	Neilonellidae	Austrotindaria	svalbardensis	prodissoconch	0	0	1	0	0	0
NHMUK PI MB 1385(45)	Mollusca	Bivalvia	Nuculanoida	Neilonellidae	Austrotindaria	svalbardensis	spat	0	1	0	0	0	0
NHMUK PI MB 1385(49)	Mollusca	Bivalvia	Nuculanoida	Neilonellidae	Austrotindaria	svalbardensis	spat	0	1	0	0	0	0
NHMUK PI MB 1385(51)	Mollusca	Bivalvia	Nuculanoida	Neilonellidae	Austrotindaria	svalbardensis	spat	0	1	1	1	0	0
NHMUK PI MB 1385(53)	Mollusca	Bivalvia	Nuculanoida	Neilonellidae	Austrotindaria	svalbardensis	adult	0	1	0	0	0	0
NHMUK PI MB 1386(17)	Mollusca	Bivalvia	Nuculanoida	Neilonellidae	Austrotindaria	svalbardensis	spat	1	0	0	0	0	0
NHMUK PI MB 1386(21)	Mollusca	Bivalvia	Nuculanoida	Neilonellidae	Austrotindaria	svalbardensis	spat	0	0	1	0	0	0
NHMUK PI MB 1386(22)	Mollusca	Bivalvia	Nuculanoida	Neilonellidae	Austrotindaria	svalbardensis	spat	1	0	0	0	0	0
NHMUK PI MB 1388(29)	Mollusca	Bivalvia	Nuculanoida	Neilonellidae	Austrotindaria	svalbardensis	prodissoconch	1	0	0	0	0	0
NHMUK PI MB 1388(61)	Mollusca	Bivalvia	Nuculanoida	Neilonellidae	Austrotindaria	svalbardensis	spat	1	0	0	0	0	0
NHMUK PI MB 1389(1)	Mollusca	Bivalvia	Nuculanoida	Neilonellidae	Austrotindaria	svalbardensis	adult	1	0	0	0	0	0
NHMUK PI MB 1389(3)	Mollusca	Bivalvia	Nuculanoida	Neilonellidae	Austrotindaria	svalbardensis	adult	1	0	0	0	0	0
NHMUK PI MB 1389(11)	Mollusca	Bivalvia	Nuculanoida	Neilonellidae	Austrotindaria	svalbardensis	spat	1	0	0	0	0	0
NHMUK PI MB 1389(12)	Mollusca	Bivalvia	Nuculanoida	Neilonellidae	Austrotindaria	svalbardensis	spat	1	0	0	0	0	0
NHMUK PI MB 1389(4)	Mollusca	Bivalvia	Nuculanoida	Neilonellidae	Austrotindaria	svalbardensis	adult	0	1	1	0	0	0
NHMUK PI MB 1389(5)	Mollusca	Bivalvia	Nuculanoida	Neilonellidae	Austrotindaria	svalbardensis	adult	0	1	0	0	0	0
NHMUK PI MB 1389(6)	Mollusca	Bivalvia	Nuculanoida	Neilonellidae	Austrotindaria	svalbardensis	adult	1	0	0	0	0	0
NHMUK PI MB 1389(7)	Mollusca	Bivalvia	Nuculanoida	Neilonellidae	Austrotindaria	svalbardensis	adult	1	0	0	0	0	1
NHMUK PI MB 1389(8)	Mollusca	Bivalvia	Nuculanoida	Neilonellidae	Austrotindaria	svalbardensis	spat	1	0	0	0	0	0
NHMUK PI MB 1389(9)	Mollusca	Bivalvia	Nuculanoida	Neilonellidae	Austrotindaria	svalbardensis	adult	0	1	1	0	0	0
NHMUK PI MB 1389(22)	Mollusca	Bivalvia	Nuculanoida	Neilonellidae	Austrotindaria	svalbardensis	spat	1	0	0	0	0	0
NHMUK PI MB 1389(23)	Mollusca	Bivalvia	Nuculanoida	Neilonellidae	Austrotindaria	svalbardensis	prodissoconch	0	0	1	0	0	0
NHMUK PI MB 1389(25)	Mollusca	Bivalvia	Nuculanoida	Neilonellidae	Austrotindaria	svalbardensis	spat	1	0	0	0	0	0
NHMUK PI MB 1389(15)	Mollusca	Bivalvia	Nuculanoida	Neilonellidae	Austrotindaria	svalbardensis	spat	0	1	1	0	0	0
NHMUK PI MB 1389(27)	Mollusca	Bivalvia	Nuculanoida	Neilonellidae	Austrotindaria	svalbardensis	spat	0	0	1	0	0	0
NHMUK PI MB 1389(37)	Mollusca	Bivalvia	Nuculanoida	Neilonellidae	Austrotindaria	svalbardensis	spat	1	0	0	0	0	0
NHMUK PI MB 1389(40)	Mollusca	Bivalvia	Nuculanoida	Neilonellidae	Austrotindaria	svalbardensis	spat	1	0	0	0	0	0
NHMUK PI MB 1389(32)	Mollusca	Bivalvia	Nuculanoida	Neilonellidae	Austrotindaria	svalbardensis	spat	0	1	0	0	0	0
NHMUK PI MB 1389(50)	Mollusca	Bivalvia	Nuculanoida	Neilonellidae	Austrotindaria	svalbardensis	spat	1	0	0	0	0	0
NHMUK PI MB 1389(48)	Mollusca	Bivalvia	Nuculanoida	Neilonellidae	Austrotindaria	svalbardensis	spat	1	0	0	0	0	0
NHMUK PI MB 1389(49)	Mollusca	Bivalvia	Nuculanoida	Neilonellidae	Austrotindaria	svalbardensis	spat	1	0	0	0	0	0
NHMUK PI MB 1389(53)	Mollusca	Bivalvia	Nuculanoida	Neilonellidae	Austrotindaria	svalbardensis	prodissoconch	0	0	1	0	0	0
NHMUK PI MB 1389(64)	Mollusca	Bivalvia	Nuculanoida	Neilonellidae	Austrotindaria	svalbardensis	spat	1	0	0	0	0	0
NHMUK PI MB 1389(57)	Mollusca	Bivalvia	Nuculanoida	Neilonellidae	Austrotindaria	svalbardensis	spat	0	1	0	0	0	0
NHMUK PI MB 1389(60)	Mollusca	Bivalvia	Nuculanoida	Neilonellidae	Austrotindaria	svalbardensis	spat	1	0	0	0	0	0
NHMUK PI MB 1389(61)	Mollusca	Bivalvia	Nuculanoida	Neilonellidae	Austrotindaria	svalbardensis	prodissoconch	1	0	0	0	0	0
NHMUK PI MB 1389(73)	Mollusca	Bivalvia	Nuculanoida	Neilonellidae	Austrotindaria	svalbardensis	spat	1	0	0	0	0	0
NHMUK PI MB 1389(76)	Mollusca	Bivalvia	Nuculanoida	Neilonellidae	Austrotindaria	svalbardensis	spat	1	0	0	0	0	0
NHMUK PI MB 1389(83)	Mollusca	Bivalvia	Nuculanoida	Neilonellidae	Austrotindaria	svalbardensis	spat	1	0	0	0	0	0
NHMUK PI MB 1339(13)	Mollusca	Bivalvia	Ostreida	Bakevellidae	Indeterminate	sp. C	Prodissoconch	1	0	0	1	1	0
NHMUK PI MB 1339(14)	Mollusca	Bivalvia	Ostreida	Bakevellidae	Indeterminate	sp. C	Prodissoconch	0	1	1	1	1	0
NHMUK PI MB 1339(26)	Mollusca	Bivalvia	Ostreida	Bakevellidae	Indeterminate	sp. C	Prodissoconch	0	1	1	1	0	0
NHMUK PI MB 1339(58)	Mollusca	Bivalvia	Ostreida	Bakevellidae	Indeterminate	sp. C	Prodissoconch	1	0	0	0	0	0
NHMUK PI MB 1339(72)	Mollusca	Bivalvia	Ostreida	Bakevellidae	Indeterminate	sp. C	Prodissoconch	0	1	1	1	NA	0
NHMUK PI MB 1343()	Mollusca	Bivalvia	Ostreida	Bakevellidae	Indeterminate	sp. C	Prodissoconch	0	0	1	1	0	0
NHMUK PI MB 1343(4)	Mollusca	Bivalvia	Ostreida	Bakevellidae	Indeterminate	sp. C	Prodissoconch	0	0	1	1	0	0
NHMUK PI MB 1343(12)	Mollusca	Bivalvia	Ostreida	Bakevellidae	Indeterminate	sp. C	Prodissoconch	0	0	1	0	0	0
NHMUK PI MB 1343(34)	Mollusca	Bivalvia	Ostreida	Bakevellidae	Indeterminate	sp. C	Prodissoconch	0	1	1	0	1	0
NHMUK PI MB 1345(67)	Mollusca	Bivalvia	Ostreida	Bakevellidae	Indeterminate	sp. C	Prodissoconch	0	0	1	0	1	0
NHMUK PI MB 1347(14)	Mollusca	Bivalvia	Ostreida	Bakevellidae	Indeterminate	sp. C	Prodissoconch	1	0	0	0	0	0
NHMUK PI MB 1347(21)	Mollusca	Bivalvia	Ostreida	Bakevellidae	Indeterminate	sp. C	Prodissoconch	0	0	1	0	0	0
NHMUK PI MB 1349(7)	Mollusca	Bivalvia	Ostreida	Bakevellidae	Indeterminate	sp. C	Prodissoconch	0	0	1	0	0	0
NHMUK PI MB 1349(16)	Mollusca	Bivalvia	Ostreida	Bakevellidae	Indeterminate	sp. C	Prodissoconch	0	0	1	0	0	0
NHMUK PI MB 1349(60)	Mollusca	Bivalvia	Ostreida	Bakevellidae	Indeterminate	sp. C	Prodissoconch	0	1	1	0	0	0
NHMUK PI MB 1349(68)	Mollusca	Bivalvia	Ostreida	Bakevellidae	Indeterminate	sp. C	Prodissoconch	1	0	0	0	0	0
NHMUK PI MB 1351(32)	Mollusca	Bivalvia	Ostreida	Bakevellidae	Indeterminate	sp. C	Prodissoconch	0	0	1	0	0	0
NHMUK PI MB 1351(85)	Mollusca	Bivalvia	Ostreida	Bakevellidae	Indeterminate	sp. C	Prodissoconch	0	1	1	0	0	0
NHMUK PI MB 1351(93)	Mollusca	Bivalvia	Ostreida	Bakevellidae	Indeterminate	sp. C	Prodissoconch	1	0	0	0	0	0
NHMUK PI MB 1351(101)	Mollusca	Bivalvia	Ostreida	Bakevellidae	Indeterminate	sp. C	Prodissoconch	1	0	0	0	0	0
NHMUK PI MB 1353(105)	Mollusca	Bivalvia	Ostreida	Bakevellidae	Indeterminate	sp. C	Prodissoconch	1	0	0	0	0	0
NHMUK PI MB 1353(2)	Mollusca	Bivalvia	Ostreida	Bakevellidae	Indeterminate	sp. C	Prodissoconch	0	0	0	1	0	0
NHMUK PI MB 1353(9)	Mollusca	Bivalvia	Ostreida	Bakevellidae	Indeterminate	sp. C	Prodissoconch	0	1	1	0	0	0
NHMUK PI MB 1353(27)	Mollusca	Bivalvia	Ostreida	Bakevellidae	Indeterminate	sp. C	Prodissoconch	0	0	1	0	0	0
NHMUK PI MB 1353(19)	Mollusca	Bivalvia	Ostreida	Bakevellidae	Indeterminate	sp. C	Prodissoconch	0	0	1	0	0	0
NHMUK PI MB 1353(34)	Mollusca	Bivalvia	Ostreida	Bakevellidae	Indeterminate	sp. C	Prodissoconch	1	0	0	0	0	0
NHMUK PI MB 1353(59)	Mollusca	Bivalvia	Ostreida	Bakevellidae	Indeterminate	sp. C	Prodissoconch	1	0	0	0	0	0
NHMUK PI MB 1355(46)	Mollusca	Bivalvia	Ostreida	Bakevellidae	Indeterminate	sp. C	Prodissoconch	0	0	0	1	0	0
NHMUK PI MB 1365(50)	Mollusca	Bivalvia	Ostreida	Bakevellidae	Indeterminate	sp. C	Prodissoconch	0	1	1	0	0	0
NHMUK PI MB 1366(1)	Mollusca	Bivalvia	Ostreida	Bakevellidae	Indeterminate	sp. C	Prodissoconch	0	0	1	0	0	0
NHMUK PI MB 1366(38)	Mollusca	Bivalvia	Ostreida	Bakevellidae	Indeterminate	sp. C	Prodissoconch	0	0	1	0	0	0
NHMUK PI MB 1367(65)	Mollusca	Bivalvia	Ostreida	Bakevellidae	Indeterminate	sp. C	Prodissoconch	0	0	1	0	0	0
NHMUK PI MB 1370(1)	Mollusca	Bivalvia	Ostreida	Bakevellidae	Indeterminate	sp. C	Prodissoconch	0	0	1	0	0	0
NHMUK PI MB 1381(23)	Mollusca	Bivalvia	Ostreida	Bakevellidae	Indeterminate	sp. C	Prodissoconch	1	0	0	0	1	0
NHMUK PI MB 1339(6)	Mollusca	Bivalvia	Ostreida	Bakevellidae	Indeterminate	sp. D	Prodissoconch	1	0	0	0	0	0
NHMUK PI MB 1339(17)	Mollusca	Bivalvia	Ostreida	Bakevellidae	Indeterminate	sp. D	Prodissoconch	0	1	1	0	0	0
NHMUK PI MB 1339(51)	Mollusca	Bivalvia	Ostreida	Bakevellidae	Indeterminate	sp. D	Prodissoconch	1	0	0	0	1	0
NHMUK PI MB 1339(53)	Mollusca	Bivalvia	Ostreida	Bakevellidae	Indeterminate	sp. D	Prodissoconch	1	0	0	1	0	0
NHMUK PI MB 1339(64)	Mollusca	Bivalvia	Ostreida	Bakevellidae	Indeterminate	sp. D	Prodissoconch	0	1	0	0	0	0
NHMUK PI MB 1339(67)	Mollusca	Bivalvia	Ostreida	Bakevellidae	Indeterminate	sp. D	Prodissoconch	0	1	0	0	0	0
NHMUK PI MB 1339(89)	Mollusca	Bivalvia	Ostreida	Bakevellidae	Indeterminate	sp. D	Prodissoconch	0	1	1	0	0	0
NHMUK PI MB 1339(93)	Mollusca	Bivalvia	Ostreida	Bakevellidae	Indeterminate	sp. D	Prodissoconch	0	0	1	0	0	0
NHMUK PI MB 1341(4)	Mollusca	Bivalvia	Ostreida	Bakevellidae	Indeterminate	sp. D	Prodissoconch	0	0	1	0	0	0
NHMUK PI MB 1343(16)	Mollusca	Bivalvia	Ostreida	Bakevellidae	Indeterminate	sp. D	Prodissoconch	1	0	0	0	0	0
NHMUK PI MB 1343(32)	Mollusca	Bivalvia	Ostreida	Bakevellidae	Indeterminate	sp. D	Prodissoconch	1	0	0	0	0	0
NHMUK PI MB 1343(25)	Mollusca	Bivalvia	Ostreida	Bakevellidae	Indeterminate	sp. D	Prodissoconch	0	1	0	0	0	0
NHMUK PI MB 1343(30)	Mollusca	Bivalvia	Ostreida	Bakevellidae	Indeterminate	sp. D	Prodissoconch	1	0	0	0	0	0
NHMUK PI MB 1343(55)	Mollusca	Bivalvia	Ostreida	Bakevellidae	Indeterminate	sp. D	Prodissoconch	1	0	0	0	0	0
NHMUK PI MB 1345(88)	Mollusca	Bivalvia	Ostreida	Bakevellidae	Indeterminate	sp. D	Prodissoconch	0	0	1	0	0	0
NHMUK PI MB 1345(7)	Mollusca	Bivalvia	Ostreida	Bakevellidae	Indeterminate	sp. D	Prodissoconch	1	0	0	0	0	0
NHMUK PI MB 1345(23)	Mollusca	Bivalvia	Ostreida	Bakevellidae	Indeterminate	sp. D	Prodissoconch	1	0	0	0	0	0
NHMUK PI MB 1345(32)	Mollusca	Bivalvia	Ostreida	Bakevellidae	Indeterminate	sp. D	Prodissoconch	0	0	1	0	0	0
NHMUK PI MB 1345(49)	Mollusca	Bivalvia	Ostreida	Bakevellidae	Indeterminate	sp. D	Prodissoconch	0	1	0	0	0	0
NHMUK PI MB 1345(66)	Mollusca	Bivalvia	Ostreida	Bakevellidae	Indeterminate	sp. D	Prodissoconch	0	1	1	0	0	0
NHMUK PI MB 1345(55)	Mollusca	Bivalvia	Ostreida	Bakevellidae	Indeterminate	sp. D	Prodissoconch	0	0	1	0	0	0
NHMUK PI MB 1345(58)	Mollusca	Bivalvia	Ostreida	Bakevellidae	Indeterminate	sp. D	Prodissoconch	0	0	0	0	0	0
NHMUK PI MB 1345(76)	Mollusca	Bivalvia	Ostreida	Bakevellidae	Indeterminate	sp. D	Prodissoconch	0	0	0	0	0	0
NHMUK PI MB 1345(75)	Mollusca	Bivalvia	Ostreida	Bakevellidae	Indeterminate	sp. D	Prodissoconch	0	0	0	0	0	0
NHMUK PI MB 1347(8)	Mollusca	Bivalvia	Ostreida	Bakevellidae	Indeterminate	sp. D	Prodissoconch	1	0	0	0	0	0
NHMUK PI MB 1347(18)	Mollusca	Bivalvia	Ostreida	Bakevellidae	Indeterminate	sp. D	Prodissoconch	0	0	1	0	0	0
NHMUK PI MB 1347(22)	Mollusca	Bivalvia	Ostreida	Bakevellidae	Indeterminate	sp. D	Prodissoconch	0	0	1	1	0	0
NHMUK PI MB 1347(23)	Mollusca	Bivalvia	Ostreida	Bakevellidae	Indeterminate	sp. D	Prodissoconch	0	0	1	0	0	0
NHMUK PI MB 1347(32)	Mollusca	Bivalvia	Ostreida	Bakevellidae	Indeterminate	sp. D	Prodissoconch	0	1	1	0	0	0
NHMUK PI MB 1347(43)	Mollusca	Bivalvia	Ostreida	Bakevellidae	Indeterminate	sp. D	Prodissoconch	0	0	1	0	0	0
NHMUK PI MB 1349(19)	Mollusca	Bivalvia	Ostreida	Bakevellidae	Indeterminate	sp. D	Prodissoconch	0	1	1	1	0	0
NHMUK PI MB 1349(22)	Mollusca	Bivalvia	Ostreida	Bakevellidae	Indeterminate	sp. D	Prodissoconch	1	0	0	0	0	0
NHMUK PI MB 1349(25)	Mollusca	Bivalvia	Ostreida	Bakevellidae	Indeterminate	sp. D	Prodissoconch	1	0	0	0	0	0
NHMUK PI MB 1349(39)	Mollusca	Bivalvia	Ostreida	Bakevellidae	Indeterminate	sp. D	Prodissoconch	0	0	0	1	0	0
NHMUK PI MB 1349(41)	Mollusca	Bivalvia	Ostreida	Bakevellidae	Indeterminate	sp. D	Prodissoconch	1	0	0	0	0	0
NHMUK PI MB 1349(43)	Mollusca	Bivalvia	Ostreida	Bakevellidae	Indeterminate	sp. D	Prodissoconch	0	0	1	0	0	0
NHMUK PI MB 1349(45)	Mollusca	Bivalvia	Ostreida	Bakevellidae	Indeterminate	sp. D	Prodissoconch	0	0	1	0	0	0
NHMUK PI MB 1349(47)	Mollusca	Bivalvia	Ostreida	Bakevellidae	Indeterminate	sp. D	Prodissoconch	1	0	0	0	0	0
NHMUK PI MB 1349(54)	Mollusca	Bivalvia	Ostreida	Bakevellidae	Indeterminate	sp. D	Prodissoconch	1	0	0	0	0	0
NHMUK PI MB 1349(65)	Mollusca	Bivalvia	Ostreida	Bakevellidae	Indeterminate	sp. D	Prodissoconch	0	0	1	0	0	0
NHMUK PI MB 1349(66)	Mollusca	Bivalvia	Ostreida	Bakevellidae	Indeterminate	sp. D	Prodissoconch	0	0	1	0	0	0
NHMUK PI MB 1351(122)	Mollusca	Bivalvia	Ostreida	Bakevellidae	Indeterminate	sp. D	Prodissoconch	0	0	1	1	0	0
NHMUK PI MB 1351(113)	Mollusca	Bivalvia	Ostreida	Bakevellidae	Indeterminate	sp. D	Prodissoconch	1	0	0	0	0	0
NHMUK PI MB 1351(116)	Mollusca	Bivalvia	Ostreida	Bakevellidae	Indeterminate	sp. D	Prodissoconch	0	0	1	1	0	0
NHMUK PI MB 1351(29)	Mollusca	Bivalvia	Ostreida	Bakevellidae	Indeterminate	sp. D	Prodissoconch	0	0	1	0	0	0
NHMUK PI MB 1351(28)	Mollusca	Bivalvia	Ostreida	Bakevellidae	Indeterminate	sp. D	Prodissoconch	0	0	1	1	0	0
NHMUK PI MB 1351(37)	Mollusca	Bivalvia	Ostreida	Bakevellidae	Indeterminate	sp. D	Prodissoconch	0	0	0	0	0	0
NHMUK PI MB 1351(39)	Mollusca	Bivalvia	Ostreida	Bakevellidae	Indeterminate	sp. D	Prodissoconch	1	0	0	0	0	0
NHMUK PI MB 1351(49)	Mollusca	Bivalvia	Ostreida	Bakevellidae	Indeterminate	sp. D	Prodissoconch	0	0	1	0	0	0
NHMUK PI MB 1351(50)	Mollusca	Bivalvia	Ostreida	Bakevellidae	Indeterminate	sp. D	Prodissoconch	0	0	1	0	0	0
NHMUK PI MB 1351(72)	Mollusca	Bivalvia	Ostreida	Bakevellidae	Indeterminate	sp. D	Prodissoconch	1	0	0	0	0	0
NHMUK PI MB 1351(73)	Mollusca	Bivalvia	Ostreida	Bakevellidae	Indeterminate	sp. D	Prodissoconch	0	1	1	0	0	0
NHMUK PI MB 1351(90)	Mollusca	Bivalvia	Ostreida	Bakevellidae	Indeterminate	sp. D	Prodissoconch	1	0	0	0	0	0
NHMUK PI MB 1351(91)	Mollusca	Bivalvia	Ostreida	Bakevellidae	Indeterminate	sp. D	Prodissoconch	1	0	0	0	0	0
NHMUK PI MB 1351(110)	Mollusca	Bivalvia	Ostreida	Bakevellidae	Indeterminate	sp. D	Prodissoconch	1	0	0	0	0	0
NHMUK PI MB 1351(105)	Mollusca	Bivalvia	Ostreida	Bakevellidae	Indeterminate	sp. D	Prodissoconch	0	1	1	0	0	0
NHMUK PI MB 1353(104)	Mollusca	Bivalvia	Ostreida	Bakevellidae	Indeterminate	sp. D	Prodissoconch	0	0	1	0	0	0
NHMUK PI MB 1353(14)	Mollusca	Bivalvia	Ostreida	Bakevellidae	Indeterminate	sp. D	Prodissoconch	1	0	0	0	0	0
NHMUK PI MB 1353(6)	Mollusca	Bivalvia	Ostreida	Bakevellidae	Indeterminate	sp. D	Prodissoconch	0	0	1	1	0	0
NHMUK PI MB 1353(38)	Mollusca	Bivalvia	Ostreida	Bakevellidae	Indeterminate	sp. D	Prodissoconch	0	0	1	1	0	0
NHMUK PI MB 1353(33)	Mollusca	Bivalvia	Ostreida	Bakevellidae	Indeterminate	sp. D	Prodissoconch	0	0	1	0	0	0
NHMUK PI MB 1353(49)	Mollusca	Bivalvia	Ostreida	Bakevellidae	Indeterminate	sp. D	Prodissoconch	0	0	1	0	0	0
NHMUK PI MB 1353(83)	Mollusca	Bivalvia	Ostreida	Bakevellidae	Indeterminate	sp. D	Prodissoconch	0	0	1	0	0	0
NHMUK PI MB 1353(87)	Mollusca	Bivalvia	Ostreida	Bakevellidae	Indeterminate	sp. D	Prodissoconch	0	0	1	0	0	0
NHMUK PI MB 1353(100)	Mollusca	Bivalvia	Ostreida	Bakevellidae	Indeterminate	sp. D	Prodissoconch	0	1	0	0	0	0
NHMUK PI MB 1353(101)	Mollusca	Bivalvia	Ostreida	Bakevellidae	Indeterminate	sp. D	Prodissoconch	0	1	1	0	0	0
NHMUK PI MB 1353(103)	Mollusca	Bivalvia	Ostreida	Bakevellidae	Indeterminate	sp. D	Prodissoconch	0	0	1	0	0	0
NHMUK PI MB 1355(11)	Mollusca	Bivalvia	Ostreida	Bakevellidae	Indeterminate	sp. D	Prodissoconch	0	0	1	0	0	0
NHMUK PI MB 1355(6)	Mollusca	Bivalvia	Ostreida	Bakevellidae	Indeterminate	sp. D	Prodissoconch	0	0	1	0	0	0
NHMUK PI MB 1355(9)	Mollusca	Bivalvia	Ostreida	Bakevellidae	Indeterminate	sp. D	Prodissoconch	0	0	1	0	0	0
NHMUK PI MB 1355(28)	Mollusca	Bivalvia	Ostreida	Bakevellidae	Indeterminate	sp. D	Prodissoconch	0	0	1	0	0	0
NHMUK PI MB 1355(31)	Mollusca	Bivalvia	Ostreida	Bakevellidae	Indeterminate	sp. D	Prodissoconch	1	0	0	0	0	0
NHMUK PI MB 1355(40)	Mollusca	Bivalvia	Ostreida	Bakevellidae	Indeterminate	sp. D	Prodissoconch	1	0	0	0	0	0
NHMUK PI MB 1355(36)	Mollusca	Bivalvia	Ostreida	Bakevellidae	Indeterminate	sp. D	Prodissoconch	0	0	1	0	0	0
NHMUK PI MB 1358(45)	Mollusca	Bivalvia	Ostreida	Bakevellidae	Indeterminate	sp. D	Prodissoconch	0	0	1	0	0	0
NHMUK PI MB 1360(16)	Mollusca	Bivalvia	Ostreida	Bakevellidae	Indeterminate	sp. D	Prodissoconch	0	1	1	0	NA	NA	Bad condition
NHMUK PI MB 1365(82)	Mollusca	Bivalvia	Ostreida	Bakevellidae	Indeterminate	sp. D	Prodissoconch	0	0	1	0	0	0
NHMUK PI MB 1365(5)	Mollusca	Bivalvia	Ostreida	Bakevellidae	Indeterminate	sp. D	Prodissoconch	1	0	0	0	0	0
NHMUK PI MB 1365(20)	Mollusca	Bivalvia	Ostreida	Bakevellidae	Indeterminate	sp. D	Prodissoconch	0	1	1	1	0	0
NHMUK PI MB 1365(26)	Mollusca	Bivalvia	Ostreida	Bakevellidae	Indeterminate	sp. D	Prodissoconch	0	0	1	0	0	0
NHMUK PI MB 1365(61)	Mollusca	Bivalvia	Ostreida	Bakevellidae	Indeterminate	sp. D	Prodissoconch	0	0	1	0	0	0
NHMUK PI MB 1366(5)	Mollusca	Bivalvia	Ostreida	Bakevellidae	Indeterminate	sp. D	Prodissoconch	0	0	1	0	0	0
NHMUK PI MB 1366(25)	Mollusca	Bivalvia	Ostreida	Bakevellidae	Indeterminate	sp. D	Prodissoconch	1	0	0	0	0	0
NHMUK PI MB 1366(27)	Mollusca	Bivalvia	Ostreida	Bakevellidae	Indeterminate	sp. D	Prodissoconch	0	0	1	0	0	0
NHMUK PI MB 1366(32)	Mollusca	Bivalvia	Ostreida	Bakevellidae	Indeterminate	sp. D	Prodissoconch	0	0	1	0	0	0
NHMUK PI MB 1366(35)	Mollusca	Bivalvia	Ostreida	Bakevellidae	Indeterminate	sp. D	Prodissoconch	0	0	1	0	0	0
NHMUK PI MB 1366(43)	Mollusca	Bivalvia	Ostreida	Bakevellidae	Indeterminate	sp. D	Prodissoconch	1	0	0	0	0	0
NHMUK PI MB 1366(46)	Mollusca	Bivalvia	Ostreida	Bakevellidae	Indeterminate	sp. D	Prodissoconch	0	0	1	0	0	0
NHMUK PI MB 1367(76)	Mollusca	Bivalvia	Ostreida	Bakevellidae	Indeterminate	sp. D	Prodissoconch	0	0	1	0	0	0
NHMUK PI MB 1367(9)	Mollusca	Bivalvia	Ostreida	Bakevellidae	Indeterminate	sp. D	Prodissoconch	1	0	0	0	0	0
NHMUK PI MB 1367(12)	Mollusca	Bivalvia	Ostreida	Bakevellidae	Indeterminate	sp. D	Prodissoconch	0	1	0	0	0	0
NHMUK PI MB 1367(21)	Mollusca	Bivalvia	Ostreida	Bakevellidae	Indeterminate	sp. D	Prodissoconch	0	1	1	0	0	0
NHMUK PI MB 1367(29)	Mollusca	Bivalvia	Ostreida	Bakevellidae	Indeterminate	sp. D	Prodissoconch	0	1	1	0	0	0
NHMUK PI MB 1367(34)	Mollusca	Bivalvia	Ostreida	Bakevellidae	Indeterminate	sp. D	Prodissoconch	0	1	1	0	0	0
NHMUK PI MB 1367(42)	Mollusca	Bivalvia	Ostreida	Bakevellidae	Indeterminate	sp. D	Prodissoconch	0	1	1	0	0	0
NHMUK PI MB 1367(46)	Mollusca	Bivalvia	Ostreida	Bakevellidae	Indeterminate	sp. D	Prodissoconch	0	0	1	0	0	0
NHMUK PI MB 1370(46)	Mollusca	Bivalvia	Ostreida	Bakevellidae	Indeterminate	sp. D	Prodissoconch	1	0	0	0	0	0
NHMUK PI MB 1370(22)	Mollusca	Bivalvia	Ostreida	Bakevellidae	Indeterminate	sp. D	Prodissoconch	1	0	0	0	0	0
NHMUK PI MB 1370(18)	Mollusca	Bivalvia	Ostreida	Bakevellidae	Indeterminate	sp. D	Prodissoconch	1	0	0	0	0	0
NHMUK PI MB 1370(27)	Mollusca	Bivalvia	Ostreida	Bakevellidae	Indeterminate	sp. D	Prodissoconch	0	0	1	0	0	0
NHMUK PI MB 1371(47)	Mollusca	Bivalvia	Ostreida	Bakevellidae	Indeterminate	sp. D	Prodissoconch	1	0	0	0	0	0
NHMUK PI MB 1339(1)	Mollusca	Bivalvia	Ostreida	Bakevellidae	Indeterminate	sp. E	Prodissoconch	0	1	1	0	0	0
NHMUK PI MB 1339(2)	Mollusca	Bivalvia	Ostreida	Bakevellidae	Indeterminate	sp. E	Prodissoconch	0	0	1	1	1	0
NHMUK PI MB 1339(11)	Mollusca	Bivalvia	Ostreida	Bakevellidae	Indeterminate	sp. E	Prodissoconch	0	1	1	0	1	0
NHMUK PI MB 1339(12)	Mollusca	Bivalvia	Ostreida	Bakevellidae	Indeterminate	sp. E	Prodissoconch	0	0	1	0	0	0
NHMUK PI MB 1339(3)	Mollusca	Bivalvia	Ostreida	Bakevellidae	Indeterminate	sp. E	Prodissoconch	1	0	0	0	1	0
NHMUK PI MB 1339(4)	Mollusca	Bivalvia	Ostreida	Bakevellidae	Indeterminate	sp. E	Prodissoconch	1	0	0	0	1	0
NHMUK PI MB 1339(5)	Mollusca	Bivalvia	Ostreida	Bakevellidae	Indeterminate	sp. E	Prodissoconch	1	0	0	1	1	0
NHMUK PI MB 1339(7)	Mollusca	Bivalvia	Ostreida	Bakevellidae	Indeterminate	sp. E	Prodissoconch	1	0	0	0	1	0
NHMUK PI MB 1339(8)	Mollusca	Bivalvia	Ostreida	Bakevellidae	Indeterminate	sp. E	Prodissoconch	0	1	0	1	0	0
NHMUK PI MB 1339(9)	Mollusca	Bivalvia	Ostreida	Bakevellidae	Indeterminate	sp. E	Prodissoconch	0	0	1	0	1	0
NHMUK PI MB 1339(10)	Mollusca	Bivalvia	Ostreida	Bakevellidae	Indeterminate	sp. E	Prodissoconch	1	0	0	0	1	0
NHMUK PI MB 1339(15)	Mollusca	Bivalvia	Ostreida	Bakevellidae	Indeterminate	sp. E	Prodissoconch	0	0	1	1	NA	0
NHMUK PI MB 1339(24)	Mollusca	Bivalvia	Ostreida	Bakevellidae	Indeterminate	sp. E	Prodissoconch	0	0	1	0	0	0
NHMUK PI MB 1339(25)	Mollusca	Bivalvia	Ostreida	Bakevellidae	Indeterminate	sp. E	Prodissoconch	0	1	NA	1	NA	NA	Internal View
NHMUK PI MB 1339(16)	Mollusca	Bivalvia	Ostreida	Bakevellidae	Indeterminate	sp. E	Prodissoconch	0	1	1	1	1	0
NHMUK PI MB 1339(18)	Mollusca	Bivalvia	Ostreida	Bakevellidae	Indeterminate	sp. E	Prodissoconch	0	1	1	0	0	0
NHMUK PI MB 1339(19)	Mollusca	Bivalvia	Ostreida	Bakevellidae	Indeterminate	sp. E	Prodissoconch	1	0	0	0	0	0
NHMUK PI MB 1339(20)	Mollusca	Bivalvia	Ostreida	Bakevellidae	Indeterminate	sp. E	Prodissoconch	0	1	1	0	NA	0
NHMUK PI MB 1339(21)	Mollusca	Bivalvia	Ostreida	Bakevellidae	Indeterminate	sp. E	Prodissoconch	0	0	1	0	0	0
NHMUK PI MB 1339(22)	Mollusca	Bivalvia	Ostreida	Bakevellidae	Indeterminate	sp. E	Prodissoconch	NA	0	NA	0	NA	NA	Internal View
NHMUK PI MB 1339(23)	Mollusca	Bivalvia	Ostreida	Bakevellidae	Indeterminate	sp. E	Prodissoconch	0	0	1	1	1	0
NHMUK PI MB 1339(35)	Mollusca	Bivalvia	Ostreida	Bakevellidae	Indeterminate	sp. E	Prodissoconch	1	0	NA	0	NA	NA	Internal View
NHMUK PI MB 1339(36)	Mollusca	Bivalvia	Ostreida	Bakevellidae	Indeterminate	sp. E	Prodissoconch	1	0	0	0	1	0
NHMUK PI MB 1339(37)	Mollusca	Bivalvia	Ostreida	Bakevellidae	Indeterminate	sp. E	Prodissoconch	1	0	0	1	0	0
NHMUK PI MB 1339(38)	Mollusca	Bivalvia	Ostreida	Bakevellidae	Indeterminate	sp. E	Prodissoconch	1	0	0	0	0	0
NHMUK PI MB 1339(27)	Mollusca	Bivalvia	Ostreida	Bakevellidae	Indeterminate	sp. E	Prodissoconch	0	1	0	0	0	0
NHMUK PI MB 1339(28)	Mollusca	Bivalvia	Ostreida	Bakevellidae	Indeterminate	sp. E	Prodissoconch	1	0	0	0	0	0
NHMUK PI MB 1339(29)	Mollusca	Bivalvia	Ostreida	Bakevellidae	Indeterminate	sp. E	Prodissoconch	1	0	0	0	1	0
NHMUK PI MB 1339(30)	Mollusca	Bivalvia	Ostreida	Bakevellidae	Indeterminate	sp. E	Prodissoconch	1	0	0	0	1	0
NHMUK PI MB 1339(31)	Mollusca	Bivalvia	Ostreida	Bakevellidae	Indeterminate	sp. E	Prodissoconch	0	0	1	0	1	0
NHMUK PI MB 1339(32)	Mollusca	Bivalvia	Ostreida	Bakevellidae	Indeterminate	sp. E	Prodissoconch	0	0	1	0	1	0
NHMUK PI MB 1339(33)	Mollusca	Bivalvia	Ostreida	Bakevellidae	Indeterminate	sp. E	Prodissoconch	0	1	0	0	0	0
NHMUK PI MB 1339(34)	Mollusca	Bivalvia	Ostreida	Bakevellidae	Indeterminate	sp. E	Prodissoconch	0	1	1	1	NA	0
NHMUK PI MB 1339(39)	Mollusca	Bivalvia	Ostreida	Bakevellidae	Indeterminate	sp. E	Prodissoconch	0	1	1	0	0	0
NHMUK PI MB 1339(47)	Mollusca	Bivalvia	Ostreida	Bakevellidae	Indeterminate	sp. E	Prodissoconch	0	0	1	1	0	0
NHMUK PI MB 1339(48)	Mollusca	Bivalvia	Ostreida	Bakevellidae	Indeterminate	sp. E	Prodissoconch	1	0	0	0	1	0
NHMUK PI MB 1339(49)	Mollusca	Bivalvia	Ostreida	Bakevellidae	Indeterminate	sp. E	Prodissoconch	1	0	0	0	1	0
NHMUK PI MB 1339(50)	Mollusca	Bivalvia	Ostreida	Bakevellidae	Indeterminate	sp. E	Prodissoconch	1	0	0	0	1	0
NHMUK PI MB 1339(40)	Mollusca	Bivalvia	Ostreida	Bakevellidae	Indeterminate	sp. E	Prodissoconch	0	1	0	0	0	0
NHMUK PI MB 1339(41)	Mollusca	Bivalvia	Ostreida	Bakevellidae	Indeterminate	sp. E	Prodissoconch	1	0	0	1	1	0
NHMUK PI MB 1339(42)	Mollusca	Bivalvia	Ostreida	Bakevellidae	Indeterminate	sp. E	Prodissoconch	0	1	NA	1	NA	NA	Internal View
NHMUK PI MB 1339(43)	Mollusca	Bivalvia	Ostreida	Bakevellidae	Indeterminate	sp. E	Prodissoconch	0	1	NA	NA	NA	NA	Bad condition
NHMUK PI MB 1339(44)	Mollusca	Bivalvia	Ostreida	Bakevellidae	Indeterminate	sp. E	Prodissoconch	1	0	0	0	1	0
NHMUK PI MB 1339(45)	Mollusca	Bivalvia	Ostreida	Bakevellidae	Indeterminate	sp. E	Prodissoconch	0	0	1	0	0	0
NHMUK PI MB 1339(46)	Mollusca	Bivalvia	Ostreida	Bakevellidae	Indeterminate	sp. E	Prodissoconch	0	0	1	0	1	0
NHMUK PI MB 1339(61)	Mollusca	Bivalvia	Ostreida	Bakevellidae	Indeterminate	sp. E	Prodissoconch	0	1	1	0	1	0
NHMUK PI MB 1339(62)	Mollusca	Bivalvia	Ostreida	Bakevellidae	Indeterminate	sp. E	Prodissoconch	0	1	1	0	NA	0	Bad condition
NHMUK PI MB 1339(63)	Mollusca	Bivalvia	Ostreida	Bakevellidae	Indeterminate	sp. E	Prodissoconch	1	0	0	1	1	0
NHMUK PI MB 1339(54)	Mollusca	Bivalvia	Ostreida	Bakevellidae	Indeterminate	sp. E	Prodissoconch	0	0	1	0	0	0
NHMUK PI MB 1339(55)	Mollusca	Bivalvia	Ostreida	Bakevellidae	Indeterminate	sp. E	Prodissoconch	0	1	1	0	0	0
NHMUK PI MB 1339(56)	Mollusca	Bivalvia	Ostreida	Bakevellidae	Indeterminate	sp. E	Prodissoconch	0	1	0	0	0	0
NHMUK PI MB 1339(57)	Mollusca	Bivalvia	Ostreida	Bakevellidae	Indeterminate	sp. E	Prodissoconch	1	0	0	0	0	0
NHMUK PI MB 1339(59)	Mollusca	Bivalvia	Ostreida	Bakevellidae	Indeterminate	sp. E	Prodissoconch	1	0	0	0	0	0
NHMUK PI MB 1339(60)	Mollusca	Bivalvia	Ostreida	Bakevellidae	Indeterminate	sp. E	Prodissoconch	0	1	1	0	NA	0	Bad condition
NHMUK PI MB 1339(73)	Mollusca	Bivalvia	Ostreida	Bakevellidae	Indeterminate	sp. E	Prodissoconch	1	0	0	0	0	0
NHMUK PI MB 1339(74)	Mollusca	Bivalvia	Ostreida	Bakevellidae	Indeterminate	sp. E	Prodissoconch	0	0	1	0	0	0
NHMUK PI MB 1339(75)	Mollusca	Bivalvia	Ostreida	Bakevellidae	Indeterminate	sp. E	Prodissoconch	1	0	0	0	1	0
NHMUK PI MB 1339(76)	Mollusca	Bivalvia	Ostreida	Bakevellidae	Indeterminate	sp. E	Prodissoconch	0	1	1	0	0	0
NHMUK PI MB 1339(65)	Mollusca	Bivalvia	Ostreida	Bakevellidae	Indeterminate	sp. E	Prodissoconch	0	1	1	0	0	0
NHMUK PI MB 1339(66)	Mollusca	Bivalvia	Ostreida	Bakevellidae	Indeterminate	sp. E	Prodissoconch	0	1	NA	NA	NA	NA	Internal View
NHMUK PI MB 1339(68)	Mollusca	Bivalvia	Ostreida	Bakevellidae	Indeterminate	sp. E	Prodissoconch	NA	0	NA	NA	NA	NA	Internal View
NHMUK PI MB 1339(69)	Mollusca	Bivalvia	Ostreida	Bakevellidae	Indeterminate	sp. E	Prodissoconch	0	0	1	0	0	0
NHMUK PI MB 1339(70)	Mollusca	Bivalvia	Ostreida	Bakevellidae	Indeterminate	sp. E	Prodissoconch	0	1	0	0	1	0
NHMUK PI MB 1339(71)	Mollusca	Bivalvia	Ostreida	Bakevellidae	Indeterminate	sp. E	Prodissoconch	0	0	1	0	0	0
NHMUK PI MB 1339(77)	Mollusca	Bivalvia	Ostreida	Bakevellidae	Indeterminate	sp. E	Prodissoconch	0	0	1	1	1	0
NHMUK PI MB 1339(86)	Mollusca	Bivalvia	Ostreida	Bakevellidae	Indeterminate	sp. E	Prodissoconch	0	0	1	1	1	0
NHMUK PI MB 1339(78)	Mollusca	Bivalvia	Ostreida	Bakevellidae	Indeterminate	sp. E	Prodissoconch	0	0	1	1	0	0
NHMUK PI MB 1339(79)	Mollusca	Bivalvia	Ostreida	Bakevellidae	Indeterminate	sp. E	Prodissoconch	1	0	0	0	1	0
NHMUK PI MB 1339(80)	Mollusca	Bivalvia	Ostreida	Bakevellidae	Indeterminate	sp. E	Prodissoconch	0	0	1	0	1	0
NHMUK PI MB 1339(81)	Mollusca	Bivalvia	Ostreida	Bakevellidae	Indeterminate	sp. E	Prodissoconch	0	1	1	0	1	0
NHMUK PI MB 1339(82)	Mollusca	Bivalvia	Ostreida	Bakevellidae	Indeterminate	sp. E	Prodissoconch	1	0	0	0	0	0
NHMUK PI MB 1339(83)	Mollusca	Bivalvia	Ostreida	Bakevellidae	Indeterminate	sp. E	Prodissoconch	1	0	0	0	0	0
NHMUK PI MB 1339(84)	Mollusca	Bivalvia	Ostreida	Bakevellidae	Indeterminate	sp. E	Prodissoconch	0	0	1	0	0	0
NHMUK PI MB 1339(85)	Mollusca	Bivalvia	Ostreida	Bakevellidae	Indeterminate	sp. E	Prodissoconch	0	0	1	1	0	0
NHMUK PI MB 1339(87)	Mollusca	Bivalvia	Ostreida	Bakevellidae	Indeterminate	sp. E	Prodissoconch	1	0	0	1	0	0
NHMUK PI MB 1339(88)	Mollusca	Bivalvia	Ostreida	Bakevellidae	Indeterminate	sp. E	Prodissoconch	0	0	1	1	1	0
NHMUK PI MB 1339(90)	Mollusca	Bivalvia	Ostreida	Bakevellidae	Indeterminate	sp. E	Prodissoconch	0	0	1	0	0	0
NHMUK PI MB 1339(91)	Mollusca	Bivalvia	Ostreida	Bakevellidae	Indeterminate	sp. E	Prodissoconch	0	1	1	1	0	0
NHMUK PI MB 1339(92)	Mollusca	Bivalvia	Ostreida	Bakevellidae	Indeterminate	sp. E	Prodissoconch	0	0	1	0	1	0
NHMUK PI MB 1341(35)	Mollusca	Bivalvia	Ostreida	Bakevellidae	Indeterminate	sp. E	Prodissoconch	0	0	1	0	0	0
NHMUK PI MB 1341(27)	Mollusca	Bivalvia	Ostreida	Bakevellidae	Indeterminate	sp. E	Prodissoconch	0	1	1	1	0	0
NHMUK PI MB 1341(28)	Mollusca	Bivalvia	Ostreida	Bakevellidae	Indeterminate	sp. E	Prodissoconch	0	0	0	1	0	0
NHMUK PI MB 1341(39)	Mollusca	Bivalvia	Ostreida	Bakevellidae	Indeterminate	sp. E	Prodissoconch	0	1	1	0	0	0
NHMUK PI MB 1341(41)	Mollusca	Bivalvia	Ostreida	Bakevellidae	Indeterminate	sp. E	Prodissoconch	0	0	1	1	0	0
NHMUK PI MB 1341(43)	Mollusca	Bivalvia	Ostreida	Bakevellidae	Indeterminate	sp. E	Prodissoconch	0	0	0	1	1	0
NHMUK PI MB 1343(1)	Mollusca	Bivalvia	Ostreida	Bakevellidae	Indeterminate	sp. E	Prodissoconch	0	0	1	1	0	0
NHMUK PI MB 1343(2)	Mollusca	Bivalvia	Ostreida	Bakevellidae	Indeterminate	sp. E	Prodissoconch	0	0	1	0	NA	NA	Internal View
NHMUK PI MB 1343(3)	Mollusca	Bivalvia	Ostreida	Bakevellidae	Indeterminate	sp. E	Prodissoconch	1	0	0	0	1	0
NHMUK PI MB 1343(5)	Mollusca	Bivalvia	Ostreida	Bakevellidae	Indeterminate	sp. E	Prodissoconch	0	1	1	0	NA	NA	Internal View
NHMUK PI MB 1343(6)	Mollusca	Bivalvia	Ostreida	Bakevellidae	Indeterminate	sp. E	Prodissoconch	0	1	1	0	1	0
NHMUK PI MB 1343(7)	Mollusca	Bivalvia	Ostreida	Bakevellidae	Indeterminate	sp. E	Prodissoconch	1	0	0	0	1	0
NHMUK PI MB 1343(8)	Mollusca	Bivalvia	Ostreida	Bakevellidae	Indeterminate	sp. E	Prodissoconch	NA	0	NA	0	NA	NA
NHMUK PI MB 1343(9)	Mollusca	Bivalvia	Ostreida	Bakevellidae	Indeterminate	sp. E	Prodissoconch	0	0	1	0	0	0
NHMUK PI MB 1343(10)	Mollusca	Bivalvia	Ostreida	Bakevellidae	Indeterminate	sp. E	Prodissoconch	0	1	0	0	NA	NA
NHMUK PI MB 1343(11)	Mollusca	Bivalvia	Ostreida	Bakevellidae	Indeterminate	sp. E	Prodissoconch	1	0	0	0	0	0
NHMUK PI MB 1343(13)	Mollusca	Bivalvia	Ostreida	Bakevellidae	Indeterminate	sp. E	Prodissoconch	1	0	0	0	0	0
NHMUK PI MB 1343(22)	Mollusca	Bivalvia	Ostreida	Bakevellidae	Indeterminate	sp. E	Prodissoconch	0	0	0	1	1	0
NHMUK PI MB 1343(14)	Mollusca	Bivalvia	Ostreida	Bakevellidae	Indeterminate	sp. E	Prodissoconch	0	1	1	0	1	0
NHMUK PI MB 1343(17)	Mollusca	Bivalvia	Ostreida	Bakevellidae	Indeterminate	sp. E	Prodissoconch	0	0	1	0	0	0
NHMUK PI MB 1343(18)	Mollusca	Bivalvia	Ostreida	Bakevellidae	Indeterminate	sp. E	Prodissoconch	NA	0	NA	0	NA	NA	Internal View
NHMUK PI MB 1343(19)	Mollusca	Bivalvia	Ostreida	Bakevellidae	Indeterminate	sp. E	Prodissoconch	NA	0	NA	0	NA	NA	Internal View
NHMUK PI MB 1343(20)	Mollusca	Bivalvia	Ostreida	Bakevellidae	Indeterminate	sp. E	Prodissoconch	0	0	1	0	0	0
NHMUK PI MB 1343(21)	Mollusca	Bivalvia	Ostreida	Bakevellidae	Indeterminate	sp. E	Prodissoconch	1	0	0	0	0	0
NHMUK PI MB 1343(23)	Mollusca	Bivalvia	Ostreida	Bakevellidae	Indeterminate	sp. E	Prodissoconch	0	0	1	1	1	0
NHMUK PI MB 1343(24)	Mollusca	Bivalvia	Ostreida	Bakevellidae	Indeterminate	sp. E	Prodissoconch	0	0	1	0	0	0
NHMUK PI MB 1343(26)	Mollusca	Bivalvia	Ostreida	Bakevellidae	Indeterminate	sp. E	Prodissoconch	0	0	1	1	1	0
NHMUK PI MB 1343(27)	Mollusca	Bivalvia	Ostreida	Bakevellidae	Indeterminate	sp. E	Prodissoconch	NA	0	NA	0	NA	NA	Internal View
NHMUK PI MB 1343(28)	Mollusca	Bivalvia	Ostreida	Bakevellidae	Indeterminate	sp. E	Prodissoconch	0	0	1	1	1	0
NHMUK PI MB 1343(29)	Mollusca	Bivalvia	Ostreida	Bakevellidae	Indeterminate	sp. E	Prodissoconch	0	1	1	0	1	0
NHMUK PI MB 1343(31)	Mollusca	Bivalvia	Ostreida	Bakevellidae	Indeterminate	sp. E	Prodissoconch	0	0	1	0	0	0
NHMUK PI MB 1343(33)	Mollusca	Bivalvia	Ostreida	Bakevellidae	Indeterminate	sp. E	Prodissoconch	0	1	1	0	0	0
NHMUK PI MB 1343(35)	Mollusca	Bivalvia	Ostreida	Bakevellidae	Indeterminate	sp. E	Prodissoconch	1	0	0	0	0	0
NHMUK PI MB 1343(36)	Mollusca	Bivalvia	Ostreida	Bakevellidae	Indeterminate	sp. E	Prodissoconch	1	0	0	0	0	0
NHMUK PI MB 1343(37)	Mollusca	Bivalvia	Ostreida	Bakevellidae	Indeterminate	sp. E	Prodissoconch	0	0	1	1	0	0
NHMUK PI MB 1343(38)	Mollusca	Bivalvia	Ostreida	Bakevellidae	Indeterminate	sp. E	Prodissoconch	1	0	0	0	1	0
NHMUK PI MB 1343(39)	Mollusca	Bivalvia	Ostreida	Bakevellidae	Indeterminate	sp. E	Prodissoconch	0	1	0	0	0	0
NHMUK PI MB 1343(40)	Mollusca	Bivalvia	Ostreida	Bakevellidae	Indeterminate	sp. E	Prodissoconch	1	0	0	0	1	0
NHMUK PI MB 1343(41)	Mollusca	Bivalvia	Ostreida	Bakevellidae	Indeterminate	sp. E	Prodissoconch	0	1	0	0	1	0
NHMUK PI MB 1343(42)	Mollusca	Bivalvia	Ostreida	Bakevellidae	Indeterminate	sp. E	Prodissoconch	0	0	1	0	0	0
NHMUK PI MB 1343(43)	Mollusca	Bivalvia	Ostreida	Bakevellidae	Indeterminate	sp. E	Prodissoconch	0	0	1	1	0	0
NHMUK PI MB 1343(44)	Mollusca	Bivalvia	Ostreida	Bakevellidae	Indeterminate	sp. E	Prodissoconch	0	1	0	0	1	0
NHMUK PI MB 1343(45)	Mollusca	Bivalvia	Ostreida	Bakevellidae	Indeterminate	sp. E	Prodissoconch	1	0	0	0	1	0
NHMUK PI MB 1343(46)	Mollusca	Bivalvia	Ostreida	Bakevellidae	Indeterminate	sp. E	Prodissoconch	0	0	1	1	0	0
NHMUK PI MB 1343(47)	Mollusca	Bivalvia	Ostreida	Bakevellidae	Indeterminate	sp. E	Prodissoconch	0	0	0	1	0	0
NHMUK PI MB 1343(48)	Mollusca	Bivalvia	Ostreida	Bakevellidae	Indeterminate	sp. E	Prodissoconch	1	0	0	0	1	0
NHMUK PI MB 1343(49)	Mollusca	Bivalvia	Ostreida	Bakevellidae	Indeterminate	sp. E	Prodissoconch	0	1	1	1	1	0
NHMUK PI MB 1343(50)	Mollusca	Bivalvia	Ostreida	Bakevellidae	Indeterminate	sp. E	Prodissoconch	NA	0	NA	0	NA	NA	Internal View
NHMUK PI MB 1343(52)	Mollusca	Bivalvia	Ostreida	Bakevellidae	Indeterminate	sp. E	Prodissoconch	0	0	1	0	0	0
NHMUK PI MB 1343(53)	Mollusca	Bivalvia	Ostreida	Bakevellidae	Indeterminate	sp. E	Prodissoconch	1	0	0	0	0	0
NHMUK PI MB 1343(54)	Mollusca	Bivalvia	Ostreida	Bakevellidae	Indeterminate	sp. E	Prodissoconch	1	0	0	0	1	0
NHMUK PI MB 1343(56)	Mollusca	Bivalvia	Ostreida	Bakevellidae	Indeterminate	sp. E	Prodissoconch	NA	0	NA	0	NA	NA	Internal View
NHMUK PI MB 1343(57)	Mollusca	Bivalvia	Ostreida	Bakevellidae	Indeterminate	sp. E	Prodissoconch	0	1	1	0	0	0
NHMUK PI MB 1345(1)	Mollusca	Bivalvia	Ostreida	Bakevellidae	Indeterminate	sp. E	Prodissoconch	0	0	1	1	1	0
NHMUK PI MB 1345(83)	Mollusca	Bivalvia	Ostreida	Bakevellidae	Indeterminate	sp. E	Prodissoconch	0	0	0	0	1	0
NHMUK PI MB 1345(84)	Mollusca	Bivalvia	Ostreida	Bakevellidae	Indeterminate	sp. E	Prodissoconch	0	0	0	0	0	0
NHMUK PI MB 1345(86)	Mollusca	Bivalvia	Ostreida	Bakevellidae	Indeterminate	sp. E	Prodissoconch	0	0	1	0	0	0
NHMUK PI MB 1345(87)	Mollusca	Bivalvia	Ostreida	Bakevellidae	Indeterminate	sp. E	Prodissoconch	0	0	0	0	0	0
NHMUK PI MB 1345(89)	Mollusca	Bivalvia	Ostreida	Bakevellidae	Indeterminate	sp. E	Prodissoconch	0	0	NA	0	NA	NA	Internal View
NHMUK PI MB 1345(2)	Mollusca	Bivalvia	Ostreida	Bakevellidae	Indeterminate	sp. E	Prodissoconch	1	0	0	0	1	0
NHMUK PI MB 1345(11)	Mollusca	Bivalvia	Ostreida	Bakevellidae	Indeterminate	sp. E	Prodissoconch	1	0	0	0	1	0
NHMUK PI MB 1345(3)	Mollusca	Bivalvia	Ostreida	Bakevellidae	Indeterminate	sp. E	Prodissoconch	0	0	1	1	0	0
NHMUK PI MB 1345(4)	Mollusca	Bivalvia	Ostreida	Bakevellidae	Indeterminate	sp. E	Prodissoconch	1	0	0	0	0	0
NHMUK PI MB 1345(5)	Mollusca	Bivalvia	Ostreida	Bakevellidae	Indeterminate	sp. E	Prodissoconch	1	0	0	0	0	0
NHMUK PI MB 1345(6)	Mollusca	Bivalvia	Ostreida	Bakevellidae	Indeterminate	sp. E	Prodissoconch	0	0	1	0	1	0
NHMUK PI MB 1345(8)	Mollusca	Bivalvia	Ostreida	Bakevellidae	Indeterminate	sp. E	Prodissoconch	1	0	0	0	0	0
NHMUK PI MB 1345(9)	Mollusca	Bivalvia	Ostreida	Bakevellidae	Indeterminate	sp. E	Prodissoconch	1	0	0	0	0	0
NHMUK PI MB 1345(10)	Mollusca	Bivalvia	Ostreida	Bakevellidae	Indeterminate	sp. E	Prodissoconch	1	0	0	0	0	0
NHMUK PI MB 1345(12)	Mollusca	Bivalvia	Ostreida	Bakevellidae	Indeterminate	sp. E	Prodissoconch	0	1	1	0	1	0
NHMUK PI MB 1345(21)	Mollusca	Bivalvia	Ostreida	Bakevellidae	Indeterminate	sp. E	Prodissoconch	1	0	0	0	1	0
NHMUK PI MB 1345(13)	Mollusca	Bivalvia	Ostreida	Bakevellidae	Indeterminate	sp. E	Prodissoconch	0	0	1	1	1	0
NHMUK PI MB 1345(14)	Mollusca	Bivalvia	Ostreida	Bakevellidae	Indeterminate	sp. E	Prodissoconch	0	1	0	0	1	0
NHMUK PI MB 1345(15)	Mollusca	Bivalvia	Ostreida	Bakevellidae	Indeterminate	sp. E	Prodissoconch	1	0	0	0	1	0
NHMUK PI MB 1345(16)	Mollusca	Bivalvia	Ostreida	Bakevellidae	Indeterminate	sp. E	Prodissoconch	1	0	0	0	0	0
NHMUK PI MB 1345(17)	Mollusca	Bivalvia	Ostreida	Bakevellidae	Indeterminate	sp. E	Prodissoconch	1	0	0	0	0	0
NHMUK PI MB 1345(18)	Mollusca	Bivalvia	Ostreida	Bakevellidae	Indeterminate	sp. E	Prodissoconch	0	1	1	0	0	0
NHMUK PI MB 1345(19)	Mollusca	Bivalvia	Ostreida	Bakevellidae	Indeterminate	sp. E	Prodissoconch	1	0	0	0	1	0
NHMUK PI MB 1345(31)	Mollusca	Bivalvia	Ostreida	Bakevellidae	Indeterminate	sp. E	Prodissoconch	0	0	0	1	1	0
NHMUK PI MB 1345(24)	Mollusca	Bivalvia	Ostreida	Bakevellidae	Indeterminate	sp. E	Prodissoconch	0	0	1	0	0	0
NHMUK PI MB 1345(25)	Mollusca	Bivalvia	Ostreida	Bakevellidae	Indeterminate	sp. E	Prodissoconch	0	0	1	0	1	0
NHMUK PI MB 1345(26)	Mollusca	Bivalvia	Ostreida	Bakevellidae	Indeterminate	sp. E	Prodissoconch	0	0	1	0	0	0
NHMUK PI MB 1345(27)	Mollusca	Bivalvia	Ostreida	Bakevellidae	Indeterminate	sp. E	Prodissoconch	0	0	1	1	0	0
NHMUK PI MB 1345(28)	Mollusca	Bivalvia	Ostreida	Bakevellidae	Indeterminate	sp. E	Prodissoconch	0	0	1	0	0	0
NHMUK PI MB 1345(29)	Mollusca	Bivalvia	Ostreida	Bakevellidae	Indeterminate	sp. E	Prodissoconch	1	0	0	0	1	0
NHMUK PI MB 1345(30)	Mollusca	Bivalvia	Ostreida	Bakevellidae	Indeterminate	sp. E	Prodissoconch	0	0	1	1	0	0
NHMUK PI MB 1345(41)	Mollusca	Bivalvia	Ostreida	Bakevellidae	Indeterminate	sp. E	Prodissoconch	0	0	1	1	1	0
NHMUK PI MB 1345(42)	Mollusca	Bivalvia	Ostreida	Bakevellidae	Indeterminate	sp. E	Prodissoconch	1	0	0	0	0	0
NHMUK PI MB 1345(33)	Mollusca	Bivalvia	Ostreida	Bakevellidae	Indeterminate	sp. E	Prodissoconch	1	0	0	0	0	0
NHMUK PI MB 1345(34)	Mollusca	Bivalvia	Ostreida	Bakevellidae	Indeterminate	sp. E	Prodissoconch	0	0	1	1	0	0
NHMUK PI MB 1345(35)	Mollusca	Bivalvia	Ostreida	Bakevellidae	Indeterminate	sp. E	Prodissoconch	0	0	1	0	0	0
NHMUK PI MB 1345(36)	Mollusca	Bivalvia	Ostreida	Bakevellidae	Indeterminate	sp. E	Prodissoconch	0	1	1	0	NA	NA	Internal View
NHMUK PI MB 1345(37)	Mollusca	Bivalvia	Ostreida	Bakevellidae	Indeterminate	sp. E	Prodissoconch	0	0	1	0	0	0
NHMUK PI MB 1345(38)	Mollusca	Bivalvia	Ostreida	Bakevellidae	Indeterminate	sp. E	Prodissoconch	0	0	1	0	0	0
NHMUK PI MB 1345(39)	Mollusca	Bivalvia	Ostreida	Bakevellidae	Indeterminate	sp. E	Prodissoconch	0	0	0	1	1	0
NHMUK PI MB 1345(40)	Mollusca	Bivalvia	Ostreida	Bakevellidae	Indeterminate	sp. E	Prodissoconch	0	1	1	0	1	0
NHMUK PI MB 1345(43)	Mollusca	Bivalvia	Ostreida	Bakevellidae	Indeterminate	sp. E	Prodissoconch	0	1	1	1	1	0
NHMUK PI MB 1345(53)	Mollusca	Bivalvia	Ostreida	Bakevellidae	Indeterminate	sp. E	Prodissoconch	1	0	0	0	0	0
NHMUK PI MB 1345(45)	Mollusca	Bivalvia	Ostreida	Bakevellidae	Indeterminate	sp. E	Prodissoconch	0	1	1	0	1	0
NHMUK PI MB 1345(46)	Mollusca	Bivalvia	Ostreida	Bakevellidae	Indeterminate	sp. E	Prodissoconch	0	0	1	0	0	0
NHMUK PI MB 1345(47)	Mollusca	Bivalvia	Ostreida	Bakevellidae	Indeterminate	sp. E	Prodissoconch	0	0	1	0	1	0
NHMUK PI MB 1345(48)	Mollusca	Bivalvia	Ostreida	Bakevellidae	Indeterminate	sp. E	Prodissoconch	NA	0	NA	0	NA	NA	Internal View
NHMUK PI MB 1345(50)	Mollusca	Bivalvia	Ostreida	Bakevellidae	Indeterminate	sp. E	Prodissoconch	0	0	1	0	0	0
NHMUK PI MB 1345(51)	Mollusca	Bivalvia	Ostreida	Bakevellidae	Indeterminate	sp. E	prodissoconch	0	1	1	0	0	0	Smaller one
NHMUK PI MB 1345(52)	Mollusca	Bivalvia	Ostreida	Bakevellidae	Indeterminate	sp. E	prodissoconch	0	1	1	0	0	0
NHMUK PI MB 1345(54)	Mollusca	Bivalvia	Ostreida	Bakevellidae	Indeterminate	sp. E	Prodissoconch	0	0	1	0	0	0
NHMUK PI MB 1345(63)	Mollusca	Bivalvia	Ostreida	Bakevellidae	Indeterminate	sp. E	Prodissoconch	0	0	1	1	0	0
NHMUK PI MB 1345(64)	Mollusca	Bivalvia	Ostreida	Bakevellidae	Indeterminate	sp. E	Prodissoconch	0	1	1	1	1	0
NHMUK PI MB 1345(65)	Mollusca	Bivalvia	Ostreida	Bakevellidae	Indeterminate	sp. E	Prodissoconch	0	1	1	1	1	0
NHMUK PI MB 1345(56)	Mollusca	Bivalvia	Ostreida	Bakevellidae	Indeterminate	sp. E	Prodissoconch	0	0	1	0	1	0
NHMUK PI MB 1345(57)	Mollusca	Bivalvia	Ostreida	Bakevellidae	Indeterminate	sp. E	Prodissoconch	0	0	1	1	0	0
NHMUK PI MB 1345(59)	Mollusca	Bivalvia	Ostreida	Bakevellidae	Indeterminate	sp. E	Prodissoconch	0	1	1	1	1	0
NHMUK PI MB 1345(60)	Mollusca	Bivalvia	Ostreida	Bakevellidae	Indeterminate	sp. E	Prodissoconch	0	0	1	0	0	0
NHMUK PI MB 1345(61)	Mollusca	Bivalvia	Ostreida	Bakevellidae	Indeterminate	sp. E	Prodissoconch	0	0	1	0	0	0
NHMUK PI MB 1345(62)	Mollusca	Bivalvia	Ostreida	Bakevellidae	Indeterminate	sp. E	Prodissoconch	0	0	1	0	0	0
NHMUK PI MB 1345(77)	Mollusca	Bivalvia	Ostreida	Bakevellidae	Indeterminate	sp. E	Prodissoconch	0	0	0	0	1	0
NHMUK PI MB 1345(68)	Mollusca	Bivalvia	Ostreida	Bakevellidae	Indeterminate	sp. E	Prodissoconch	0	0	1	0	0	0
NHMUK PI MB 1345(69)	Mollusca	Bivalvia	Ostreida	Bakevellidae	Indeterminate	sp. E	Prodissoconch	0	1	0	0	1	0
NHMUK PI MB 1345(70)	Mollusca	Bivalvia	Ostreida	Bakevellidae	Indeterminate	sp. E	Prodissoconch	0	0	1	0	0	0
NHMUK PI MB 1345(71)	Mollusca	Bivalvia	Ostreida	Bakevellidae	Indeterminate	sp. E	Prodissoconch	0	0	0	0	1	0
NHMUK PI MB 1345(72)	Mollusca	Bivalvia	Ostreida	Bakevellidae	Indeterminate	sp. E	Prodissoconch	0	0	0	0	0	0
NHMUK PI MB 1345(73)	Mollusca	Bivalvia	Ostreida	Bakevellidae	Indeterminate	sp. E	Prodissoconch	0	0	1	1	0	0
NHMUK PI MB 1345(74)	Mollusca	Bivalvia	Ostreida	Bakevellidae	Indeterminate	sp. E	Prodissoconch	0	0	0	0	1	0
NHMUK PI MB 1345(78)	Mollusca	Bivalvia	Ostreida	Bakevellidae	Indeterminate	sp. E	Prodissoconch	0	0	1	1	0	0
NHMUK PI MB 1345(79)	Mollusca	Bivalvia	Ostreida	Bakevellidae	Indeterminate	sp. E	Prodissoconch	0	0	1	1	0	0
NHMUK PI MB 1345(80)	Mollusca	Bivalvia	Ostreida	Bakevellidae	Indeterminate	sp. E	Prodissoconch	0	1	0	0	0	0
NHMUK PI MB 1345(81)	Mollusca	Bivalvia	Ostreida	Bakevellidae	Indeterminate	sp. E	Prodissoconch	0	0	0	0	0	0
NHMUK PI MB 1345(82)	Mollusca	Bivalvia	Ostreida	Bakevellidae	Indeterminate	sp. E	Prodissoconch	0	0	1	0	1	0
NHMUK PI MB 1347(1)	Mollusca	Bivalvia	Ostreida	Bakevellidae	Indeterminate	sp. E	Prodissoconch	0	0	1	0	0	0
NHMUK PI MB 1347(11)	Mollusca	Bivalvia	Ostreida	Bakevellidae	Indeterminate	sp. E	Prodissoconch	0	0	1	0	1	0
NHMUK PI MB 1347(12)	Mollusca	Bivalvia	Ostreida	Bakevellidae	Indeterminate	sp. E	Prodissoconch	1	0	0	0	0	0
NHMUK PI MB 1347(13)	Mollusca	Bivalvia	Ostreida	Bakevellidae	Indeterminate	sp. E	Prodissoconch	0	0	1	1	0	0
NHMUK PI MB 1347(3)	Mollusca	Bivalvia	Ostreida	Bakevellidae	Indeterminate	sp. E	Prodissoconch	0	0	1	0	1	0
NHMUK PI MB 1347(5)	Mollusca	Bivalvia	Ostreida	Bakevellidae	Indeterminate	sp. E	Prodissoconch	0	0	1	1	0	0
NHMUK PI MB 1347(6)	Mollusca	Bivalvia	Ostreida	Bakevellidae	Indeterminate	sp. E	Prodissoconch	0	1	0	0	1	0
NHMUK PI MB 1347(7)	Mollusca	Bivalvia	Ostreida	Bakevellidae	Indeterminate	sp. E	Prodissoconch	0	0	0	1	0	0
NHMUK PI MB 1347(10)	Mollusca	Bivalvia	Ostreida	Bakevellidae	Indeterminate	sp. E	Prodissoconch	1	0	0	0	1	0
NHMUK PI MB 1347(15)	Mollusca	Bivalvia	Ostreida	Bakevellidae	Indeterminate	sp. E	Prodissoconch	0	1	1	1	0	0
NHMUK PI MB 1347(16)	Mollusca	Bivalvia	Ostreida	Bakevellidae	Indeterminate	sp. E	Prodissoconch	0	0	0	1	0	0
NHMUK PI MB 1347(17)	Mollusca	Bivalvia	Ostreida	Bakevellidae	Indeterminate	sp. E	Prodissoconch	1	0	0	0	1	0
NHMUK PI MB 1347(19)	Mollusca	Bivalvia	Ostreida	Bakevellidae	Indeterminate	sp. E	Prodissoconch	0	0	1	1	0	0
NHMUK PI MB 1347(20)	Mollusca	Bivalvia	Ostreida	Bakevellidae	Indeterminate	sp. E	Prodissoconch	0	0	1	0	0	0
NHMUK PI MB 1347(24)	Mollusca	Bivalvia	Ostreida	Bakevellidae	Indeterminate	sp. E	Prodissoconch	0	0	1	1	0	0
NHMUK PI MB 1347(25)	Mollusca	Bivalvia	Ostreida	Bakevellidae	Indeterminate	sp. E	Prodissoconch	0	0	1	1	0	0
NHMUK PI MB 1347(26)	Mollusca	Bivalvia	Ostreida	Bakevellidae	Indeterminate	sp. E	Prodissoconch	0	1	1	0	0	0
NHMUK PI MB 1347(27)	Mollusca	Bivalvia	Ostreida	Bakevellidae	Indeterminate	sp. E	Prodissoconch	0	1	NA	0	NA	NA
NHMUK PI MB 1347(28)	Mollusca	Bivalvia	Ostreida	Bakevellidae	Indeterminate	sp. E	Prodissoconch	0	1	1	0	0	0
NHMUK PI MB 1347(29)	Mollusca	Bivalvia	Ostreida	Bakevellidae	Indeterminate	sp. E	Prodissoconch	0	0	1	0	0	0
NHMUK PI MB 1347(30)	Mollusca	Bivalvia	Ostreida	Bakevellidae	Indeterminate	sp. E	Prodissoconch	NA	0	NA	0	NA	NA	Internal View
NHMUK PI MB 1347(31)	Mollusca	Bivalvia	Ostreida	Bakevellidae	Indeterminate	sp. E	Prodissoconch	0	0	1	1	0	0
NHMUK PI MB 1347(34)	Mollusca	Bivalvia	Ostreida	Bakevellidae	Indeterminate	sp. E	Prodissoconch	0	0	1	0	0	0
NHMUK PI MB 1347(35)	Mollusca	Bivalvia	Ostreida	Bakevellidae	Indeterminate	sp. E	Prodissoconch	0	0	1	0	0	0
NHMUK PI MB 1347(36)	Mollusca	Bivalvia	Ostreida	Bakevellidae	Indeterminate	sp. E	Prodissoconch	0	0	1	0	0	0
NHMUK PI MB 1347(37)	Mollusca	Bivalvia	Ostreida	Bakevellidae	Indeterminate	sp. E	Prodissoconch	0	0	0	1	0	0
NHMUK PI MB 1347(38)	Mollusca	Bivalvia	Ostreida	Bakevellidae	Indeterminate	sp. E	Prodissoconch	0	0	1	0	0	0
NHMUK PI MB 1347(39)	Mollusca	Bivalvia	Ostreida	Bakevellidae	Indeterminate	sp. E	Prodissoconch	0	0	1	1	0	0
NHMUK PI MB 1347(40)	Mollusca	Bivalvia	Ostreida	Bakevellidae	Indeterminate	sp. E	Prodissoconch	0	0	1	0	1	0
NHMUK PI MB 1347(41)	Mollusca	Bivalvia	Ostreida	Bakevellidae	Indeterminate	sp. E	Prodissoconch	0	0	1	0	1	0
NHMUK PI MB 1347(53)	Mollusca	Bivalvia	Ostreida	Bakevellidae	Indeterminate	sp. E	Prodissoconch	NA	0	NA	0	NA	NA	Internal View
NHMUK PI MB 1347(54)	Mollusca	Bivalvia	Ostreida	Bakevellidae	Indeterminate	sp. E	prodissoconch	0	1	NA	0	NA	NA	Internal View
NHMUK PI MB 1347(55)	Mollusca	Bivalvia	Ostreida	Bakevellidae	Indeterminate	sp. E	Prodissoconch	0	0	1	0	0	0
NHMUK PI MB 1347(45)	Mollusca	Bivalvia	Ostreida	Bakevellidae	Indeterminate	sp. E	Prodissoconch	0	1	1	0	NA	NA	Internal View
NHMUK PI MB 1347(46)	Mollusca	Bivalvia	Ostreida	Bakevellidae	Indeterminate	sp. E	Prodissoconch	0	0	1	0	NA	NA	Internal View
NHMUK PI MB 1347(47)	Mollusca	Bivalvia	Ostreida	Bakevellidae	Indeterminate	sp. E	Prodissoconch	0	0	1	0	0	0
NHMUK PI MB 1347(48)	Mollusca	Bivalvia	Ostreida	Bakevellidae	Indeterminate	sp. E	Prodissoconch	0	0	1	1	0	0
NHMUK PI MB 1347(49)	Mollusca	Bivalvia	Ostreida	Bakevellidae	Indeterminate	sp. E	Prodissoconch	0	1	0	0	NA	NA	Internal View
NHMUK PI MB 1347(51)	Mollusca	Bivalvia	Ostreida	Bakevellidae	Indeterminate	sp. E	Prodissoconch	0	0	1	0	0	0
NHMUK PI MB 1347(52)	Mollusca	Bivalvia	Ostreida	Bakevellidae	Indeterminate	sp. E	Prodissoconch	NA	0	NA	0	NA	NA	Internal View
NHMUK PI MB 1347(56)	Mollusca	Bivalvia	Ostreida	Bakevellidae	Indeterminate	sp. E	Prodissoconch	NA	0	NA	0	NA	NA	Internal View
NHMUK PI MB 1347(67)	Mollusca	Bivalvia	Ostreida	Bakevellidae	Indeterminate	sp. E	Prodissoconch	NA	0	NA	0	NA	NA	Internal View
NHMUK PI MB 1347(68)	Mollusca	Bivalvia	Ostreida	Bakevellidae	Indeterminate	sp. E	prodissoconch	0	0	1	0	NA	NA	Internal View
NHMUK PI MB 1347(69)	Mollusca	Bivalvia	Ostreida	Bakevellidae	Indeterminate	sp. E	prodissoconch	0	0	1	0	NA	NA	Internal View
NHMUK PI MB 1347(70)	Mollusca	Bivalvia	Ostreida	Bakevellidae	Indeterminate	sp. E	Prodissoconch	NA	0	NA	0	NA	NA	Internal View
NHMUK PI MB 1347(71)	Mollusca	Bivalvia	Ostreida	Bakevellidae	Indeterminate	sp. E	Prodissoconch	NA	0	1	0	NA	NA	Internal View
NHMUK PI MB 1347(73)	Mollusca	Bivalvia	Ostreida	Bakevellidae	Indeterminate	sp. E	Prodissoconch	0	0	1	0	0	0
NHMUK PI MB 1347(74)	Mollusca	Bivalvia	Ostreida	Bakevellidae	Indeterminate	sp. E	Prodissoconch	0	1	1	0	0	0
NHMUK PI MB 1347(57)	Mollusca	Bivalvia	Ostreida	Bakevellidae	Indeterminate	sp. E	Prodissoconch	0	0	1	0	0	0
NHMUK PI MB 1347(58)	Mollusca	Bivalvia	Ostreida	Bakevellidae	Indeterminate	sp. E	Prodissoconch	0	1	NA	0	NA	NA	Internal View
NHMUK PI MB 1347(59)	Mollusca	Bivalvia	Ostreida	Bakevellidae	Indeterminate	sp. E	Prodissoconch	0	1	NA	0	NA	NA	Internal View
NHMUK PI MB 1347(60)	Mollusca	Bivalvia	Ostreida	Bakevellidae	Indeterminate	sp. E	Prodissoconch	NA	0	1	0	NA	NA	Internal View
NHMUK PI MB 1347(61)	Mollusca	Bivalvia	Ostreida	Bakevellidae	Indeterminate	sp. E	Prodissoconch	0	1	NA	0	NA	NA	Internal View
NHMUK PI MB 1347(62)	Mollusca	Bivalvia	Ostreida	Bakevellidae	Indeterminate	sp. E	Prodissoconch	0	0	NA	1	NA	NA	Internal View
NHMUK PI MB 1347(63)	Mollusca	Bivalvia	Ostreida	Bakevellidae	Indeterminate	sp. E	Prodissoconch	0	0	NA	1	NA	NA	Internal View
NHMUK PI MB 1347(64)	Mollusca	Bivalvia	Ostreida	Bakevellidae	Indeterminate	sp. E	Prodissoconch	0	1	NA	0	NA	NA	Internal View
NHMUK PI MB 1349(1)	Mollusca	Bivalvia	Ostreida	Bakevellidae	Indeterminate	sp. E	Prodissoconch	0	0	1	1	0	0
NHMUK PI MB 1349(2)	Mollusca	Bivalvia	Ostreida	Bakevellidae	Indeterminate	sp. E	Prodissoconch	0	0	1	1	0	0
NHMUK PI MB 1349(3)	Mollusca	Bivalvia	Ostreida	Bakevellidae	Indeterminate	sp. E	Prodissoconch	0	0	1	1	0	0
NHMUK PI MB 1349(4)	Mollusca	Bivalvia	Ostreida	Bakevellidae	Indeterminate	sp. E	Prodissoconch	0	0	1	0	0	0
NHMUK PI MB 1349(5)	Mollusca	Bivalvia	Ostreida	Bakevellidae	Indeterminate	sp. E	Prodissoconch	0	0	0	1	0	0
NHMUK PI MB 1349(6)	Mollusca	Bivalvia	Ostreida	Bakevellidae	Indeterminate	sp. E	Prodissoconch	0	0	1	0	1	0
NHMUK PI MB 1349(8)	Mollusca	Bivalvia	Ostreida	Bakevellidae	Indeterminate	sp. E	Prodissoconch	NA	0	NA	0	NA	NA	Internal View
NHMUK PI MB 1349(9)	Mollusca	Bivalvia	Ostreida	Bakevellidae	Indeterminate	sp. E	Prodissoconch	1	0	0	0	1	0
NHMUK PI MB 1349(10)	Mollusca	Bivalvia	Ostreida	Bakevellidae	Indeterminate	sp. E	Prodissoconch	0	0	1	1	1	0
NHMUK PI MB 1349(11)	Mollusca	Bivalvia	Ostreida	Bakevellidae	Indeterminate	sp. E	Prodissoconch	1	0	0	0	0	0
NHMUK PI MB 1349(12)	Mollusca	Bivalvia	Ostreida	Bakevellidae	Indeterminate	sp. E	Prodissoconch	0	0	1	1	0	0
NHMUK PI MB 1349(13)	Mollusca	Bivalvia	Ostreida	Bakevellidae	Indeterminate	sp. E	Prodissoconch	1	0	0	0	0	0
NHMUK PI MB 1349(14)	Mollusca	Bivalvia	Ostreida	Bakevellidae	Indeterminate	sp. E	Prodissoconch	0	0	1	0	0	0
NHMUK PI MB 1349(15)	Mollusca	Bivalvia	Ostreida	Bakevellidae	Indeterminate	sp. E	Prodissoconch	0	0	1	1	0	0
NHMUK PI MB 1349(17)	Mollusca	Bivalvia	Ostreida	Bakevellidae	Indeterminate	sp. E	Prodissoconch	0	0	NA	1	NA	NA	Internal View
NHMUK PI MB 1349(18)	Mollusca	Bivalvia	Ostreida	Bakevellidae	Indeterminate	sp. E	Prodissoconch	0	0	1	0	0	0
NHMUK PI MB 1349(20)	Mollusca	Bivalvia	Ostreida	Bakevellidae	Indeterminate	sp. E	Prodissoconch	NA	0	NA	0	NA	NA	Internal View
NHMUK PI MB 1349(29)	Mollusca	Bivalvia	Ostreida	Bakevellidae	Indeterminate	sp. E	Prodissoconch	1	0	0	0	1	0
NHMUK PI MB 1349(21)	Mollusca	Bivalvia	Ostreida	Bakevellidae	Indeterminate	sp. E	Prodissoconch	1	0	0	0	0	0
NHMUK PI MB 1349(23)	Mollusca	Bivalvia	Ostreida	Bakevellidae	Indeterminate	sp. E	Prodissoconch	0	0	1	0	0	0
NHMUK PI MB 1349(24)	Mollusca	Bivalvia	Ostreida	Bakevellidae	Indeterminate	sp. E	Prodissoconch	0	0	1	0	0	0
NHMUK PI MB 1349(26)	Mollusca	Bivalvia	Ostreida	Bakevellidae	Indeterminate	sp. E	Prodissoconch	0	0	1	0	0	0
NHMUK PI MB 1349(27)	Mollusca	Bivalvia	Ostreida	Bakevellidae	Indeterminate	sp. E	Prodissoconch	0	0	1	0	0	0
NHMUK PI MB 1349(28)	Mollusca	Bivalvia	Ostreida	Bakevellidae	Indeterminate	sp. E	Prodissoconch	0	0	1	0	0	0
NHMUK PI MB 1349(30)	Mollusca	Bivalvia	Ostreida	Bakevellidae	Indeterminate	sp. E	Prodissoconch	0	0	1	0	1	0
NHMUK PI MB 1349(31)	Mollusca	Bivalvia	Ostreida	Bakevellidae	Indeterminate	sp. E	Prodissoconch	1	0	0	0	1	0
NHMUK PI MB 1349(32)	Mollusca	Bivalvia	Ostreida	Bakevellidae	Indeterminate	sp. E	Prodissoconch	0	1	1	0	0	0
NHMUK PI MB 1349(33)	Mollusca	Bivalvia	Ostreida	Bakevellidae	Indeterminate	sp. E	Prodissoconch	0	1	1	1	0	0
NHMUK PI MB 1349(34)	Mollusca	Bivalvia	Ostreida	Bakevellidae	Indeterminate	sp. E	Prodissoconch	0	0	1	0	0	0
NHMUK PI MB 1349(35)	Mollusca	Bivalvia	Ostreida	Bakevellidae	Indeterminate	sp. E	Prodissoconch	1	0	0	0	1	0
NHMUK PI MB 1349(36)	Mollusca	Bivalvia	Ostreida	Bakevellidae	Indeterminate	sp. E	Prodissoconch	0	1	1	0	0	0
NHMUK PI MB 1349(37)	Mollusca	Bivalvia	Ostreida	Bakevellidae	Indeterminate	sp. E	Prodissoconch	0	0	1	0	0	0
NHMUK PI MB 1349(38)	Mollusca	Bivalvia	Ostreida	Bakevellidae	Indeterminate	sp. E	Prodissoconch	0	0	1	0	1	0
NHMUK PI MB 1349(40)	Mollusca	Bivalvia	Ostreida	Bakevellidae	Indeterminate	sp. E	Prodissoconch	1	0	0	0	0	0
NHMUK PI MB 1349(42)	Mollusca	Bivalvia	Ostreida	Bakevellidae	Indeterminate	sp. E	Prodissoconch	0	0	1	0	0	0
NHMUK PI MB 1349(44)	Mollusca	Bivalvia	Ostreida	Bakevellidae	Indeterminate	sp. E	Prodissoconch	0	0	1	0	0	0
NHMUK PI MB 1349(46)	Mollusca	Bivalvia	Ostreida	Bakevellidae	Indeterminate	sp. E	Prodissoconch	0	0	1	1	1	0
NHMUK PI MB 1349(48)	Mollusca	Bivalvia	Ostreida	Bakevellidae	Indeterminate	sp. E	Prodissoconch	0	1	1	0	0	0
NHMUK PI MB 1349(49)	Mollusca	Bivalvia	Ostreida	Bakevellidae	Indeterminate	sp. E	Prodissoconch	1	0	0	0	0	0
NHMUK PI MB 1349(58)	Mollusca	Bivalvia	Ostreida	Bakevellidae	Indeterminate	sp. E	Prodissoconch	1	0	0	0	1	0
NHMUK PI MB 1349(59)	Mollusca	Bivalvia	Ostreida	Bakevellidae	Indeterminate	sp. E	Prodissoconch	0	0	1	0	0	0
NHMUK PI MB 1349(50)	Mollusca	Bivalvia	Ostreida	Bakevellidae	Indeterminate	sp. E	Prodissoconch	1	0	0	0	0	0
NHMUK PI MB 1349(51)	Mollusca	Bivalvia	Ostreida	Bakevellidae	Indeterminate	sp. E	Prodissoconch	1	0	0	0	0	0
NHMUK PI MB 1349(52)	Mollusca	Bivalvia	Ostreida	Bakevellidae	Indeterminate	sp. E	Prodissoconch	0	0	1	0	1	0
NHMUK PI MB 1349(53)	Mollusca	Bivalvia	Ostreida	Bakevellidae	Indeterminate	sp. E	Prodissoconch	0	0	1	0	0	0
NHMUK PI MB 1349(55)	Mollusca	Bivalvia	Ostreida	Bakevellidae	Indeterminate	sp. E	Prodissoconch	0	0	0	1	0	0
NHMUK PI MB 1349(56)	Mollusca	Bivalvia	Ostreida	Bakevellidae	Indeterminate	sp. E	Prodissoconch	0	0	1	1	1	0
NHMUK PI MB 1349(57)	Mollusca	Bivalvia	Ostreida	Bakevellidae	Indeterminate	sp. E	Prodissoconch	0	0	1	0	0	0
NHMUK PI MB 1349(61)	Mollusca	Bivalvia	Ostreida	Bakevellidae	Indeterminate	sp. E	Prodissoconch	0	0	1	1	1	0
NHMUK PI MB 1349(70)	Mollusca	Bivalvia	Ostreida	Bakevellidae	Indeterminate	sp. E	Prodissoconch	0	1	NA	0	NA	NA	Internal View
NHMUK PI MB 1349(62)	Mollusca	Bivalvia	Ostreida	Bakevellidae	Indeterminate	sp. E	Prodissoconch	0	0	1	0	1	0
NHMUK PI MB 1349(63)	Mollusca	Bivalvia	Ostreida	Bakevellidae	Indeterminate	sp. E	Prodissoconch	0	0	1	0	1	0
NHMUK PI MB 1349(64)	Mollusca	Bivalvia	Ostreida	Bakevellidae	Indeterminate	sp. E	Prodissoconch	0	0	1	0	0	0
NHMUK PI MB 1349(67)	Mollusca	Bivalvia	Ostreida	Bakevellidae	Indeterminate	sp. E	Prodissoconch	0	0	1	0	1	0
NHMUK PI MB 1349(69)	Mollusca	Bivalvia	Ostreida	Bakevellidae	Indeterminate	sp. E	Prodissoconch	1	0	0	0	1	0
NHMUK PI MB 1349(71)	Mollusca	Bivalvia	Ostreida	Bakevellidae	Indeterminate	sp. E	Prodissoconch	1	0	0	0	0	0
NHMUK PI MB 1349(72)	Mollusca	Bivalvia	Ostreida	Bakevellidae	Indeterminate	sp. E	Prodissoconch	0	0	1	0	0	0
NHMUK PI MB 1349(73)	Mollusca	Bivalvia	Ostreida	Bakevellidae	Indeterminate	sp. E	Prodissoconch	1	0	0	0	0	0
NHMUK PI MB 1349(74)	Mollusca	Bivalvia	Ostreida	Bakevellidae	Indeterminate	sp. E	Prodissoconch	1	0	0	0	0	0
NHMUK PI MB 1349(75)	Mollusca	Bivalvia	Ostreida	Bakevellidae	Indeterminate	sp. E	Prodissoconch	0	0	1	0	0	0
NHMUK PI MB 1349(76)	Mollusca	Bivalvia	Ostreida	Bakevellidae	Indeterminate	sp. E	Prodissoconch	1	0	0	0	1	0
NHMUK PI MB 1349(77)	Mollusca	Bivalvia	Ostreida	Bakevellidae	Indeterminate	sp. E	Prodissoconch	0	0	1	0	1	0
NHMUK PI MB 1351(1)	Mollusca	Bivalvia	Ostreida	Bakevellidae	Indeterminate	sp. E	Prodissoconch	0	0	1	0	NA	NA	Internal View
NHMUK PI MB 1351(111)	Mollusca	Bivalvia	Ostreida	Bakevellidae	Indeterminate	sp. E	Prodissoconch	NA	0	NA	0	NA	NA	Internal View
NHMUK PI MB 1351(120)	Mollusca	Bivalvia	Ostreida	Bakevellidae	Indeterminate	sp. E	Prodissoconch	0	0	1	0	0	0
NHMUK PI MB 1351(121)	Mollusca	Bivalvia	Ostreida	Bakevellidae	Indeterminate	sp. E	Prodissoconch	0	0	1	0	1	0
NHMUK PI MB 1351(112)	Mollusca	Bivalvia	Ostreida	Bakevellidae	Indeterminate	sp. E	Prodissoconch	1	0	0	0	0	0
NHMUK PI MB 1351(114)	Mollusca	Bivalvia	Ostreida	Bakevellidae	Indeterminate	sp. E	Prodissoconch	0	0	1	1	1	0
NHMUK PI MB 1351(115)	Mollusca	Bivalvia	Ostreida	Bakevellidae	Indeterminate	sp. E	Prodissoconch	0	0	1	1	0	0
NHMUK PI MB 1351(117)	Mollusca	Bivalvia	Ostreida	Bakevellidae	Indeterminate	sp. E	Prodissoconch	0	0	1	1	0	0
NHMUK PI MB 1351(118)	Mollusca	Bivalvia	Ostreida	Bakevellidae	Indeterminate	sp. E	Prodissoconch	0	0	1	0	0	0
NHMUK PI MB 1351(119)	Mollusca	Bivalvia	Ostreida	Bakevellidae	Indeterminate	sp. E	Prodissoconch	NA	0	NA	0	NA	NA	Internal View
NHMUK PI MB 1351(124)	Mollusca	Bivalvia	Ostreida	Bakevellidae	Indeterminate	sp. E	Prodissoconch	NA	0	NA	0	NA	NA	Internal View
NHMUK PI MB 1351(125)	Mollusca	Bivalvia	Ostreida	Bakevellidae	Indeterminate	sp. E	Prodissoconch	0	0	1	0	0	0
NHMUK PI MB 1351(126)	Mollusca	Bivalvia	Ostreida	Bakevellidae	Indeterminate	sp. E	Prodissoconch	NA	0	NA	0	1	NA	Internal View
NHMUK PI MB 1351(127)	Mollusca	Bivalvia	Ostreida	Bakevellidae	Indeterminate	sp. E	Prodissoconch	0	0	1	0	0	0
NHMUK PI MB 1351(3)	Mollusca	Bivalvia	Ostreida	Bakevellidae	Indeterminate	sp. E	Prodissoconch	NA	0	NA	0	NA	NA	Internal View
NHMUK PI MB 1351(6)	Mollusca	Bivalvia	Ostreida	Bakevellidae	Indeterminate	sp. E	Prodissoconch	0	0	1	1	0	0
NHMUK PI MB 1351(9)	Mollusca	Bivalvia	Ostreida	Bakevellidae	Indeterminate	sp. E	Prodissoconch	1	0	0	0	1	0
NHMUK PI MB 1351(10)	Mollusca	Bivalvia	Ostreida	Bakevellidae	Indeterminate	sp. E	Prodissoconch	1	0	0	0	1	0
NHMUK PI MB 1351(19)	Mollusca	Bivalvia	Ostreida	Bakevellidae	Indeterminate	sp. E	Prodissoconch	0	1	1	0	1	0
NHMUK PI MB 1351(13)	Mollusca	Bivalvia	Ostreida	Bakevellidae	Indeterminate	sp. E	Prodissoconch	0	0	1	0	0	0
NHMUK PI MB 1351(16)	Mollusca	Bivalvia	Ostreida	Bakevellidae	Indeterminate	sp. E	Prodissoconch	NA	0	NA	0	NA	NA	Internal View
NHMUK PI MB 1351(18)	Mollusca	Bivalvia	Ostreida	Bakevellidae	Indeterminate	sp. E	Prodissoconch	0	0	1	0	1	0
NHMUK PI MB 1351(20)	Mollusca	Bivalvia	Ostreida	Bakevellidae	Indeterminate	sp. E	Prodissoconch	0	0	1	0	0	0
NHMUK PI MB 1351(30)	Mollusca	Bivalvia	Ostreida	Bakevellidae	Indeterminate	sp. E	Prodissoconch	0	1	1	1	0	0
NHMUK PI MB 1351(22)	Mollusca	Bivalvia	Ostreida	Bakevellidae	Indeterminate	sp. E	Prodissoconch	0	0	1	1	0	0
NHMUK PI MB 1351(23)	Mollusca	Bivalvia	Ostreida	Bakevellidae	Indeterminate	sp. E	Prodissoconch	1	0	0	0	0	0
NHMUK PI MB 1351(24)	Mollusca	Bivalvia	Ostreida	Bakevellidae	Indeterminate	sp. E	Prodissoconch	0	1	NA	1	NA	NA	Internal View
NHMUK PI MB 1351(25)	Mollusca	Bivalvia	Ostreida	Bakevellidae	Indeterminate	sp. E	Prodissoconch	0	0	1	0	0	0
NHMUK PI MB 1351(26)	Mollusca	Bivalvia	Ostreida	Bakevellidae	Indeterminate	sp. E	Prodissoconch	1	0	0	0	0	0
NHMUK PI MB 1351(27)	Mollusca	Bivalvia	Ostreida	Bakevellidae	Indeterminate	sp. E	Prodissoconch	0	1	1	0	0	0
NHMUK PI MB 1351(31)	Mollusca	Bivalvia	Ostreida	Bakevellidae	Indeterminate	sp. E	Prodissoconch	0	0	1	1	0	0
NHMUK PI MB 1351(40)	Mollusca	Bivalvia	Ostreida	Bakevellidae	Indeterminate	sp. E	Prodissoconch	1	0	0	0	0	0
NHMUK PI MB 1351(41)	Mollusca	Bivalvia	Ostreida	Bakevellidae	Indeterminate	sp. E	Prodissoconch	1	0	0	0	0	0
NHMUK PI MB 1351(42)	Mollusca	Bivalvia	Ostreida	Bakevellidae	Indeterminate	sp. E	Prodissoconch	0	0	1	0	0	0
NHMUK PI MB 1351(33)	Mollusca	Bivalvia	Ostreida	Bakevellidae	Indeterminate	sp. E	Prodissoconch	0	0	1	0	0	0
NHMUK PI MB 1351(34)	Mollusca	Bivalvia	Ostreida	Bakevellidae	Indeterminate	sp. E	Prodissoconch	1	0	0	0	1	0
NHMUK PI MB 1351(35)	Mollusca	Bivalvia	Ostreida	Bakevellidae	Indeterminate	sp. E	Prodissoconch	0	0	1	0	0	0
NHMUK PI MB 1351(36)	Mollusca	Bivalvia	Ostreida	Bakevellidae	Indeterminate	sp. E	Prodissoconch	1	0	0	0	1	0
NHMUK PI MB 1351(38)	Mollusca	Bivalvia	Ostreida	Bakevellidae	Indeterminate	sp. E	Prodissoconch	1	0	0	0	0	0
NHMUK PI MB 1351(43)	Mollusca	Bivalvia	Ostreida	Bakevellidae	Indeterminate	sp. E	Prodissoconch	0	0	1	0	0	0
NHMUK PI MB 1351(44)	Mollusca	Bivalvia	Ostreida	Bakevellidae	Indeterminate	sp. E	Prodissoconch	0	0	1	0	0	0
NHMUK PI MB 1351(61)	Mollusca	Bivalvia	Ostreida	Bakevellidae	Indeterminate	sp. E	Prodissoconch	0	0	1	0	1	0
NHMUK PI MB 1351(62)	Mollusca	Bivalvia	Ostreida	Bakevellidae	Indeterminate	sp. E	Prodissoconch	0	0	1	1	0	0
NHMUK PI MB 1351(63)	Mollusca	Bivalvia	Ostreida	Bakevellidae	Indeterminate	sp. E	Prodissoconch	0	0	1	0	0	0
NHMUK PI MB 1351(45)	Mollusca	Bivalvia	Ostreida	Bakevellidae	Indeterminate	sp. E	Prodissoconch	0	0	1	0	0	0
NHMUK PI MB 1351(46)	Mollusca	Bivalvia	Ostreida	Bakevellidae	Indeterminate	sp. E	Prodissoconch	0	0	1	0	0	0
NHMUK PI MB 1351(47)	Mollusca	Bivalvia	Ostreida	Bakevellidae	Indeterminate	sp. E	Prodissoconch	0	0	1	0	0	0
NHMUK PI MB 1351(48)	Mollusca	Bivalvia	Ostreida	Bakevellidae	Indeterminate	sp. E	Prodissoconch	0	0	1	0	0	0
NHMUK PI MB 1351(51)	Mollusca	Bivalvia	Ostreida	Bakevellidae	Indeterminate	sp. E	Prodissoconch	0	0	1	0	0	0
NHMUK PI MB 1351(52)	Mollusca	Bivalvia	Ostreida	Bakevellidae	Indeterminate	sp. E	Prodissoconch	0	0	1	0	0	0
NHMUK PI MB 1351(53)	Mollusca	Bivalvia	Ostreida	Bakevellidae	Indeterminate	sp. E	Prodissoconch	0	0	1	0	0	0
NHMUK PI MB 1351(54)	Mollusca	Bivalvia	Ostreida	Bakevellidae	Indeterminate	sp. E	Prodissoconch	0	0	1	0	0	0
NHMUK PI MB 1351(55)	Mollusca	Bivalvia	Ostreida	Bakevellidae	Indeterminate	sp. E	Prodissoconch	1	0	0	0	0	0
NHMUK PI MB 1351(56)	Mollusca	Bivalvia	Ostreida	Bakevellidae	Indeterminate	sp. E	Prodissoconch	0	0	1	0	0	0
NHMUK PI MB 1351(57)	Mollusca	Bivalvia	Ostreida	Bakevellidae	Indeterminate	sp. E	Prodissoconch	1	0	0	0	0	0
NHMUK PI MB 1351(58)	Mollusca	Bivalvia	Ostreida	Bakevellidae	Indeterminate	sp. E	Prodissoconch	1	0	0	0	0	0
NHMUK PI MB 1351(59)	Mollusca	Bivalvia	Ostreida	Bakevellidae	Indeterminate	sp. E	Prodissoconch	NA	0	NA	0	NA	NA	Internal View
NHMUK PI MB 1351(60)	Mollusca	Bivalvia	Ostreida	Bakevellidae	Indeterminate	sp. E	Prodissoconch	0	0	1	1	0	0
NHMUK PI MB 1351(64)	Mollusca	Bivalvia	Ostreida	Bakevellidae	Indeterminate	sp. E	Prodissoconch	1	0	0	0	0	0
NHMUK PI MB 1351(65)	Mollusca	Bivalvia	Ostreida	Bakevellidae	Indeterminate	sp. E	Prodissoconch	0	0	1	0	0	0
NHMUK PI MB 1351(82)	Mollusca	Bivalvia	Ostreida	Bakevellidae	Indeterminate	sp. E	Prodissoconch	0	1	1	0	0	0
NHMUK PI MB 1351(83)	Mollusca	Bivalvia	Ostreida	Bakevellidae	Indeterminate	sp. E	Prodissoconch	0	0	1	0	1	0
NHMUK PI MB 1351(84)	Mollusca	Bivalvia	Ostreida	Bakevellidae	Indeterminate	sp. E	Prodissoconch	0	1	1	0	1	0
NHMUK PI MB 1351(66)	Mollusca	Bivalvia	Ostreida	Bakevellidae	Indeterminate	sp. E	Prodissoconch	0	0	1	1	0	0
NHMUK PI MB 1351(67)	Mollusca	Bivalvia	Ostreida	Bakevellidae	Indeterminate	sp. E	Prodissoconch	0	0	1	1	0	0
NHMUK PI MB 1351(68)	Mollusca	Bivalvia	Ostreida	Bakevellidae	Indeterminate	sp. E	Prodissoconch	0	1	0	0	1	0
NHMUK PI MB 1351(69)	Mollusca	Bivalvia	Ostreida	Bakevellidae	Indeterminate	sp. E	Prodissoconch	1	0	0	0	0	0
NHMUK PI MB 1351(70)	Mollusca	Bivalvia	Ostreida	Bakevellidae	Indeterminate	sp. E	Prodissoconch	0	0	1	0	1	0
NHMUK PI MB 1351(71)	Mollusca	Bivalvia	Ostreida	Bakevellidae	Indeterminate	sp. E	Prodissoconch	0	0	1	0	0	0
NHMUK PI MB 1351(74)	Mollusca	Bivalvia	Ostreida	Bakevellidae	Indeterminate	sp. E	Prodissoconch	0	0	1	0	1	0
NHMUK PI MB 1351(75)	Mollusca	Bivalvia	Ostreida	Bakevellidae	Indeterminate	sp. E	Prodissoconch	0	0	1	0	0	0
NHMUK PI MB 1351(76)	Mollusca	Bivalvia	Ostreida	Bakevellidae	Indeterminate	sp. E	Prodissoconch	0	0	1	0	0	0
NHMUK PI MB 1351(77)	Mollusca	Bivalvia	Ostreida	Bakevellidae	Indeterminate	sp. E	Prodissoconch	0	1	1	0	0	0
NHMUK PI MB 1351(78)	Mollusca	Bivalvia	Ostreida	Bakevellidae	Indeterminate	sp. E	Prodissoconch	0	1	1	1	0	0
NHMUK PI MB 1351(79)	Mollusca	Bivalvia	Ostreida	Bakevellidae	Indeterminate	sp. E	Prodissoconch	0	0	1	0	0	0
NHMUK PI MB 1351(80)	Mollusca	Bivalvia	Ostreida	Bakevellidae	Indeterminate	sp. E	Prodissoconch	0	0	1	0	0	0
NHMUK PI MB 1351(81)	Mollusca	Bivalvia	Ostreida	Bakevellidae	Indeterminate	sp. E	Prodissoconch	1	0	0	0	0	0
NHMUK PI MB 1351(86)	Mollusca	Bivalvia	Ostreida	Bakevellidae	Indeterminate	sp. E	Prodissoconch	1	0	0	0	0	0
NHMUK PI MB 1351(95)	Mollusca	Bivalvia	Ostreida	Bakevellidae	Indeterminate	sp. E	Prodissoconch	1	0	0	0	0	0	Drill holes?
NHMUK PI MB 1351(96)	Mollusca	Bivalvia	Ostreida	Bakevellidae	Indeterminate	sp. E	Prodissoconch	0	1	1	0	0	0
NHMUK PI MB 1351(97)	Mollusca	Bivalvia	Ostreida	Bakevellidae	Indeterminate	sp. E	Prodissoconch	0	0	0	1	0	0
NHMUK PI MB 1351(98)	Mollusca	Bivalvia	Ostreida	Bakevellidae	Indeterminate	sp. E	Prodissoconch	1	0	0	0	1	0
NHMUK PI MB 1351(87)	Mollusca	Bivalvia	Ostreida	Bakevellidae	Indeterminate	sp. E	Prodissoconch	0	1	1	0	0	0
NHMUK PI MB 1351(88)	Mollusca	Bivalvia	Ostreida	Bakevellidae	Indeterminate	sp. E	Prodissoconch	1	0	0	0	0	0
NHMUK PI MB 1351(89)	Mollusca	Bivalvia	Ostreida	Bakevellidae	Indeterminate	sp. E	Prodissoconch	0	1	1	1	0	0
NHMUK PI MB 1351(92)	Mollusca	Bivalvia	Ostreida	Bakevellidae	Indeterminate	sp. E	Prodissoconch	1	0	0	0	0	0
NHMUK PI MB 1351(94)	Mollusca	Bivalvia	Ostreida	Bakevellidae	Indeterminate	sp. E	Prodissoconch	0	1	0	1	0	0
NHMUK PI MB 1351(99)	Mollusca	Bivalvia	Ostreida	Bakevellidae	Indeterminate	sp. E	Prodissoconch	0	0	1	0	0	0
NHMUK PI MB 1351(108)	Mollusca	Bivalvia	Ostreida	Bakevellidae	Indeterminate	sp. E	Prodissoconch	1	0	0	0	0	0
NHMUK PI MB 1351(109)	Mollusca	Bivalvia	Ostreida	Bakevellidae	Indeterminate	sp. E	Prodissoconch	0	0	1	1	0	0
NHMUK PI MB 1351(100)	Mollusca	Bivalvia	Ostreida	Bakevellidae	Indeterminate	sp. E	Prodissoconch	0	0	1	0	0	0
NHMUK PI MB 1351(102)	Mollusca	Bivalvia	Ostreida	Bakevellidae	Indeterminate	sp. E	Prodissoconch	0	1	0	0	0	0
NHMUK PI MB 1351(103)	Mollusca	Bivalvia	Ostreida	Bakevellidae	Indeterminate	sp. E	Prodissoconch	0	1	0	0	1	0
NHMUK PI MB 1351(104)	Mollusca	Bivalvia	Ostreida	Bakevellidae	Indeterminate	sp. E	Prodissoconch	0	1	1	0	1	0
NHMUK PI MB 1351(106)	Mollusca	Bivalvia	Ostreida	Bakevellidae	Indeterminate	sp. E	Prodissoconch	0	0	1	1	0	0
NHMUK PI MB 1351(107)	Mollusca	Bivalvia	Ostreida	Bakevellidae	Indeterminate	sp. E	Prodissoconch	1	0	0	0	0	0
NHMUK PI MB 1353(1)	Mollusca	Bivalvia	Ostreida	Bakevellidae	Indeterminate	sp. E	Prodissoconch	NA	0	NA	0	NA	NA	Internal View
NHMUK PI MB 1353(103)	Mollusca	Bivalvia	Ostreida	Bakevellidae	Indeterminate	sp. E	Prodissoconch	0	0	1	0	0	0
NHMUK PI MB 1353(106)	Mollusca	Bivalvia	Ostreida	Bakevellidae	Indeterminate	sp. E	Prodissoconch	0	0	0	1	0	0
NHMUK PI MB 1353(107)	Mollusca	Bivalvia	Ostreida	Bakevellidae	Indeterminate	sp. E	Prodissoconch	0	0	1	0	0	0
NHMUK PI MB 1353(108)	Mollusca	Bivalvia	Ostreida	Bakevellidae	Indeterminate	sp. E	Prodissoconch	0	1	1	0	0	0
NHMUK PI MB 1353(109)	Mollusca	Bivalvia	Ostreida	Bakevellidae	Indeterminate	sp. E	Prodissoconch	0	0	1	0	0	0
NHMUK PI MB 1353(11)	Mollusca	Bivalvia	Ostreida	Bakevellidae	Indeterminate	sp. E	Prodissoconch	0	1	1	0	NA	NA	Internal View
NHMUK PI MB 1353(12)	Mollusca	Bivalvia	Ostreida	Bakevellidae	Indeterminate	sp. E	Prodissoconch	0	0	1	1	0	0
NHMUK PI MB 1353(13)	Mollusca	Bivalvia	Ostreida	Bakevellidae	Indeterminate	sp. E	Prodissoconch	0	0	1	1	0	0
NHMUK PI MB 1353(3)	Mollusca	Bivalvia	Ostreida	Bakevellidae	Indeterminate	sp. E	Prodissoconch	1	0	0	0	1	0
NHMUK PI MB 1353(4)	Mollusca	Bivalvia	Ostreida	Bakevellidae	Indeterminate	sp. E	Prodissoconch	0	0	1	0	0	0
NHMUK PI MB 1353(5)	Mollusca	Bivalvia	Ostreida	Bakevellidae	Indeterminate	sp. E	Prodissoconch	0	0	1	1	0	0
NHMUK PI MB 1353(7)	Mollusca	Bivalvia	Ostreida	Bakevellidae	Indeterminate	sp. E	Prodissoconch	1	0	0	0	1	0
NHMUK PI MB 1353(8)	Mollusca	Bivalvia	Ostreida	Bakevellidae	Indeterminate	sp. E	Prodissoconch	0	0	NA	1	NA	NA	Internal View
NHMUK PI MB 1353(10)	Mollusca	Bivalvia	Ostreida	Bakevellidae	Indeterminate	sp. E	Prodissoconch	1	0	0	0	0	0
NHMUK PI MB 1353(15)	Mollusca	Bivalvia	Ostreida	Bakevellidae	Indeterminate	sp. E	Prodissoconch	0	1	1	0	0	0
NHMUK PI MB 1353(24)	Mollusca	Bivalvia	Ostreida	Bakevellidae	Indeterminate	sp. E	Prodissoconch	0	0	1	0	0	0
NHMUK PI MB 1353(25)	Mollusca	Bivalvia	Ostreida	Bakevellidae	Indeterminate	sp. E	Prodissoconch	NA	0	NA	0	NA	NA	Internal View
NHMUK PI MB 1353(26)	Mollusca	Bivalvia	Ostreida	Bakevellidae	Indeterminate	sp. E	Prodissoconch	0	0	1	0	0	0
NHMUK PI MB 1353(16)	Mollusca	Bivalvia	Ostreida	Bakevellidae	Indeterminate	sp. E	Prodissoconch	1	0	0	0	1	0
NHMUK PI MB 1353(17)	Mollusca	Bivalvia	Ostreida	Bakevellidae	Indeterminate	sp. E	Prodissoconch	0	0	1	0	0	0
NHMUK PI MB 1353(18)	Mollusca	Bivalvia	Ostreida	Bakevellidae	Indeterminate	sp. E	Prodissoconch	0	0	1	0	0	0
NHMUK PI MB 1353(20)	Mollusca	Bivalvia	Ostreida	Bakevellidae	Indeterminate	sp. E	Prodissoconch	1	0	0	0	1	0
NHMUK PI MB 1353(21)	Mollusca	Bivalvia	Ostreida	Bakevellidae	Indeterminate	sp. E	Prodissoconch	0	0	1	0	0	0
NHMUK PI MB 1353(22)	Mollusca	Bivalvia	Ostreida	Bakevellidae	Indeterminate	sp. E	Prodissoconch	0	1	0	0	1	0
NHMUK PI MB 1353(23)	Mollusca	Bivalvia	Ostreida	Bakevellidae	Indeterminate	sp. E	Prodissoconch	0	1	0	0	0	0
NHMUK PI MB 1353(28)	Mollusca	Bivalvia	Ostreida	Bakevellidae	Indeterminate	sp. E	Prodissoconch	0	0	1	0	0	0
NHMUK PI MB 1353(37)	Mollusca	Bivalvia	Ostreida	Bakevellidae	Indeterminate	sp. E	Prodissoconch	0	0	1	0	NA	NA	Internal View
NHMUK PI MB 1353(39)	Mollusca	Bivalvia	Ostreida	Bakevellidae	Indeterminate	sp. E	Prodissoconch	0	0	1	1	0	0
NHMUK PI MB 1353(40)	Mollusca	Bivalvia	Ostreida	Bakevellidae	Indeterminate	sp. E	Prodissoconch	1	0	0	0	0	0
NHMUK PI MB 1353(41)	Mollusca	Bivalvia	Ostreida	Bakevellidae	Indeterminate	sp. E	Prodissoconch	1	0	0	0	1	0
NHMUK PI MB 1353(29)	Mollusca	Bivalvia	Ostreida	Bakevellidae	Indeterminate	sp. E	Prodissoconch	0	0	1	1	0	0
NHMUK PI MB 1353(30)	Mollusca	Bivalvia	Ostreida	Bakevellidae	Indeterminate	sp. E	Prodissoconch	0	0	1	0	1	0
NHMUK PI MB 1353(31)	Mollusca	Bivalvia	Ostreida	Bakevellidae	Indeterminate	sp. E	Prodissoconch	0	0	1	0	NA	NA	Internal View
NHMUK PI MB 1353(32)	Mollusca	Bivalvia	Ostreida	Bakevellidae	Indeterminate	sp. E	Prodissoconch	0	0	1	0	1	0
NHMUK PI MB 1353(35)	Mollusca	Bivalvia	Ostreida	Bakevellidae	Indeterminate	sp. E	Prodissoconch	0	0	1	1	0	0
NHMUK PI MB 1353(36)	Mollusca	Bivalvia	Ostreida	Bakevellidae	Indeterminate	sp. E	Prodissoconch	0	0	1	1	0	0
NHMUK PI MB 1353(42)	Mollusca	Bivalvia	Ostreida	Bakevellidae	Indeterminate	sp. E	Prodissoconch	0	0	1	1	0	0
NHMUK PI MB 1353(51)	Mollusca	Bivalvia	Ostreida	Bakevellidae	Indeterminate	sp. E	Prodissoconch	1	0	0	0	0	0
NHMUK PI MB 1353(52)	Mollusca	Bivalvia	Ostreida	Bakevellidae	Indeterminate	sp. E	Prodissoconch	0	0	1	0	0	0
NHMUK PI MB 1353(53)	Mollusca	Bivalvia	Ostreida	Bakevellidae	Indeterminate	sp. E	Prodissoconch	0	0	1	0	0	0
NHMUK PI MB 1353(54)	Mollusca	Bivalvia	Ostreida	Bakevellidae	Indeterminate	sp. E	Prodissoconch	0	0	1	0	1	0
NHMUK PI MB 1353(55)	Mollusca	Bivalvia	Ostreida	Bakevellidae	Indeterminate	sp. E	Prodissoconch	0	0	1	0	0	0
NHMUK PI MB 1353(56)	Mollusca	Bivalvia	Ostreida	Bakevellidae	Indeterminate	sp. E	Prodissoconch	1	0	0	0	1	0
NHMUK PI MB 1353(43)	Mollusca	Bivalvia	Ostreida	Bakevellidae	Indeterminate	sp. E	Prodissoconch	1	0	0	0	1	0
NHMUK PI MB 1353(44)	Mollusca	Bivalvia	Ostreida	Bakevellidae	Indeterminate	sp. E	Prodissoconch	0	1	1	0	1	0
NHMUK PI MB 1353(45)	Mollusca	Bivalvia	Ostreida	Bakevellidae	Indeterminate	sp. E	Prodissoconch	0	0	1	0	NA	NA	Internal View
NHMUK PI MB 1353(46)	Mollusca	Bivalvia	Ostreida	Bakevellidae	Indeterminate	sp. E	Prodissoconch	0	0	0	1	1	0
NHMUK PI MB 1353(47)	Mollusca	Bivalvia	Ostreida	Bakevellidae	Indeterminate	sp. E	Prodissoconch	0	0	1	0	0	0
NHMUK PI MB 1353(48)	Mollusca	Bivalvia	Ostreida	Bakevellidae	Indeterminate	sp. E	Prodissoconch	1	0	0	0	0	0
NHMUK PI MB 1353(50)	Mollusca	Bivalvia	Ostreida	Bakevellidae	Indeterminate	sp. E	Prodissoconch	0	0	1	0	0	0
NHMUK PI MB 1353(57)	Mollusca	Bivalvia	Ostreida	Bakevellidae	Indeterminate	sp. E	Prodissoconch	NA	0	1	0	NA	NA	Internal View
NHMUK PI MB 1353(66)	Mollusca	Bivalvia	Ostreida	Bakevellidae	Indeterminate	sp. E	Prodissoconch	0	0	1	0	0	0
NHMUK PI MB 1353(67)	Mollusca	Bivalvia	Ostreida	Bakevellidae	Indeterminate	sp. E	Prodissoconch	1	0	0	0	0	0
NHMUK PI MB 1353(68)	Mollusca	Bivalvia	Ostreida	Bakevellidae	Indeterminate	sp. E	Prodissoconch	0	0	1	1	0	0
NHMUK PI MB 1353(69)	Mollusca	Bivalvia	Ostreida	Bakevellidae	Indeterminate	sp. E	Prodissoconch	NA	0	NA	0	NA	NA	Internal View
NHMUK PI MB 1353(70)	Mollusca	Bivalvia	Ostreida	Bakevellidae	Indeterminate	sp. E	Prodissoconch	0	0	1	1	0	0
NHMUK PI MB 1353(58)	Mollusca	Bivalvia	Ostreida	Bakevellidae	Indeterminate	sp. E	Prodissoconch	0	0	1	0	0	0
NHMUK PI MB 1353(60)	Mollusca	Bivalvia	Ostreida	Bakevellidae	Indeterminate	sp. E	Prodissoconch	1	0	0	0	0	0
NHMUK PI MB 1353(61)	Mollusca	Bivalvia	Ostreida	Bakevellidae	Indeterminate	sp. E	Prodissoconch	0	1	1	1	0	0
NHMUK PI MB 1353(62)	Mollusca	Bivalvia	Ostreida	Bakevellidae	Indeterminate	sp. E	Prodissoconch	NA	0	NA	0	NA	NA	Internal View
NHMUK PI MB 1353(63)	Mollusca	Bivalvia	Ostreida	Bakevellidae	Indeterminate	sp. E	Prodissoconch	0	0	0	1	0	0
NHMUK PI MB 1353(64)	Mollusca	Bivalvia	Ostreida	Bakevellidae	Indeterminate	sp. E	Prodissoconch	0	0	1	0	1	0
NHMUK PI MB 1353(65)	Mollusca	Bivalvia	Ostreida	Bakevellidae	Indeterminate	sp. E	Prodissoconch	0	1	0	0	1	0
NHMUK PI MB 1353(71)	Mollusca	Bivalvia	Ostreida	Bakevellidae	Indeterminate	sp. E	Prodissoconch	0	0	1	1	0	0	Internal View
NHMUK PI MB 1353(80)	Mollusca	Bivalvia	Ostreida	Bakevellidae	Indeterminate	sp. E	Prodissoconch	0	0	1	0	0	0
NHMUK PI MB 1353(81)	Mollusca	Bivalvia	Ostreida	Bakevellidae	Indeterminate	sp. E	Prodissoconch	1	0	0	0	1	0
NHMUK PI MB 1353(82)	Mollusca	Bivalvia	Ostreida	Bakevellidae	Indeterminate	sp. E	Prodissoconch	1	0	0	0	1	0
NHMUK PI MB 1353(84)	Mollusca	Bivalvia	Ostreida	Bakevellidae	Indeterminate	sp. E	Prodissoconch	0	0	1	0	0	0
NHMUK PI MB 1353(85)	Mollusca	Bivalvia	Ostreida	Bakevellidae	Indeterminate	sp. E	Prodissoconch	0	1	0	0	0	0
NHMUK PI MB 1353(72)	Mollusca	Bivalvia	Ostreida	Bakevellidae	Indeterminate	sp. E	Prodissoconch	1	0	0	0	0	0
NHMUK PI MB 1353(73)	Mollusca	Bivalvia	Ostreida	Bakevellidae	Indeterminate	sp. E	Prodissoconch	0	0	1	1	0	0
NHMUK PI MB 1353(74)	Mollusca	Bivalvia	Ostreida	Bakevellidae	Indeterminate	sp. E	Prodissoconch	0	0	1	0	1	0
NHMUK PI MB 1353(75)	Mollusca	Bivalvia	Ostreida	Bakevellidae	Indeterminate	sp. E	Prodissoconch	0	0	1	0	0	0
NHMUK PI MB 1353(76)	Mollusca	Bivalvia	Ostreida	Bakevellidae	Indeterminate	sp. E	Prodissoconch	1	0	0	0	0	0
NHMUK PI MB 1353(77)	Mollusca	Bivalvia	Ostreida	Bakevellidae	Indeterminate	sp. E	Prodissoconch	1	0	0	0	0	0
NHMUK PI MB 1353(78)	Mollusca	Bivalvia	Ostreida	Bakevellidae	Indeterminate	sp. E	Prodissoconch	0	0	1	0	1	0
NHMUK PI MB 1353(79)	Mollusca	Bivalvia	Ostreida	Bakevellidae	Indeterminate	sp. E	Prodissoconch	0	0	1	0	1	0
NHMUK PI MB 1353(86)	Mollusca	Bivalvia	Ostreida	Bakevellidae	Indeterminate	sp. E	Prodissoconch	0	0	1	0	1	0
NHMUK PI MB 1353(96)	Mollusca	Bivalvia	Ostreida	Bakevellidae	Indeterminate	sp. E	Prodissoconch	1	0	0	0	0	0
NHMUK PI MB 1353(97)	Mollusca	Bivalvia	Ostreida	Bakevellidae	Indeterminate	sp. E	Prodissoconch	0	0	1	0	1	0
NHMUK PI MB 1353(88)	Mollusca	Bivalvia	Ostreida	Bakevellidae	Indeterminate	sp. E	Prodissoconch	0	0	1	1	0	0
NHMUK PI MB 1353(89)	Mollusca	Bivalvia	Ostreida	Bakevellidae	Indeterminate	sp. E	Prodissoconch	0	0	0	0	0	0
NHMUK PI MB 1353(90)	Mollusca	Bivalvia	Ostreida	Bakevellidae	Indeterminate	sp. E	Prodissoconch	0	0	1	1	1	0
NHMUK PI MB 1353(91)	Mollusca	Bivalvia	Ostreida	Bakevellidae	Indeterminate	sp. E	Prodissoconch	0	1	1	0	1	0
NHMUK PI MB 1353(92)	Mollusca	Bivalvia	Ostreida	Bakevellidae	Indeterminate	sp. E	Prodissoconch	0	0	0	0	0	0
NHMUK PI MB 1353(93)	Mollusca	Bivalvia	Ostreida	Bakevellidae	Indeterminate	sp. E	Prodissoconch	0	1	0	0	0	0
NHMUK PI MB 1353(94)	Mollusca	Bivalvia	Ostreida	Bakevellidae	Indeterminate	sp. E	Prodissoconch	0	1	1	1	0	0
NHMUK PI MB 1353(98)	Mollusca	Bivalvia	Ostreida	Bakevellidae	Indeterminate	sp. E	Prodissoconch	0	1	1	0	NA	NA	Internal View
NHMUK PI MB 1353(102)	Mollusca	Bivalvia	Ostreida	Bakevellidae	Indeterminate	sp. E	Prodissoconch	0	0	1	0	0	0
NHMUK PI MB 1353(99)	Mollusca	Bivalvia	Ostreida	Bakevellidae	Indeterminate	sp. E	Prodissoconch	0	0	1	0	1	0
NHMUK PI MB 1353(102)	Mollusca	Bivalvia	Ostreida	Bakevellidae	Indeterminate	sp. E	Prodissoconch	0	0	1	0	0	0
NHMUK PI MB 1353(104)	Mollusca	Bivalvia	Ostreida	Bakevellidae	Indeterminate	sp. E	Prodissoconch	0	0	1	0	1	0
NHMUK PI MB 1353(105)	Mollusca	Bivalvia	Ostreida	Bakevellidae	Indeterminate	sp. E	Prodissoconch	1	0	0	0	0	0
NHMUK PI MB 1355(1)	Mollusca	Bivalvia	Ostreida	Bakevellidae	Indeterminate	sp. E	Prodissoconch	0	1	0	0	0	0
NHMUK PI MB 1355(2)	Mollusca	Bivalvia	Ostreida	Bakevellidae	Indeterminate	sp. E	Prodissoconch	0	0	1	0	0	0
NHMUK PI MB 1355(12)	Mollusca	Bivalvia	Ostreida	Bakevellidae	Indeterminate	sp. E	Prodissoconch	0	0	1	0	0	0
NHMUK PI MB 1355(3)	Mollusca	Bivalvia	Ostreida	Bakevellidae	Indeterminate	sp. E	Prodissoconch	0	1	1	0	0	0
NHMUK PI MB 1355(4)	Mollusca	Bivalvia	Ostreida	Bakevellidae	Indeterminate	sp. E	Prodissoconch	1	0	0	0	1	0
NHMUK PI MB 1355(5)	Mollusca	Bivalvia	Ostreida	Bakevellidae	Indeterminate	sp. E	Prodissoconch	1	0	0	0	1	0
NHMUK PI MB 1355(7)	Mollusca	Bivalvia	Ostreida	Bakevellidae	Indeterminate	sp. E	Prodissoconch	1	0	0	0	1	0
NHMUK PI MB 1355(8)	Mollusca	Bivalvia	Ostreida	Bakevellidae	Indeterminate	sp. E	Prodissoconch	0	0	1	1	0	0
NHMUK PI MB 1355(10)	Mollusca	Bivalvia	Ostreida	Bakevellidae	Indeterminate	sp. E	Prodissoconch	0	0	1	0	0	0
NHMUK PI MB 1355(13)	Mollusca	Bivalvia	Ostreida	Bakevellidae	Indeterminate	sp. E	Prodissoconch	0	0	1	0	1	0
NHMUK PI MB 1355(14)	Mollusca	Bivalvia	Ostreida	Bakevellidae	Indeterminate	sp. E	Prodissoconch	0	0	0	1	0	0
NHMUK PI MB 1355(15)	Mollusca	Bivalvia	Ostreida	Bakevellidae	Indeterminate	sp. E	Prodissoconch	0	0	1	1	0	0
NHMUK PI MB 1355(16)	Mollusca	Bivalvia	Ostreida	Bakevellidae	Indeterminate	sp. E	Prodissoconch	0	0	1	0	1	0
NHMUK PI MB 1355(17)	Mollusca	Bivalvia	Ostreida	Bakevellidae	Indeterminate	sp. E	Prodissoconch	1	0	0	0	0	0
NHMUK PI MB 1355(18)	Mollusca	Bivalvia	Ostreida	Bakevellidae	Indeterminate	sp. E	Prodissoconch	1	0	0	0	0	0
NHMUK PI MB 1355(19)	Mollusca	Bivalvia	Ostreida	Bakevellidae	Indeterminate	sp. E	Prodissoconch	NA	0	NA	0	NA	NA	Internal View
NHMUK PI MB 1355(20)	Mollusca	Bivalvia	Ostreida	Bakevellidae	Indeterminate	sp. E	Prodissoconch	1	0	0	0	0	0
NHMUK PI MB 1355(21)	Mollusca	Bivalvia	Ostreida	Bakevellidae	Indeterminate	sp. E	Prodissoconch	0	0	1	0	0	0
NHMUK PI MB 1355(22)	Mollusca	Bivalvia	Ostreida	Bakevellidae	Indeterminate	sp. E	Prodissoconch	0	0	1	0	0	0
NHMUK PI MB 1355(23)	Mollusca	Bivalvia	Ostreida	Bakevellidae	Indeterminate	sp. E	Prodissoconch	NA	0	NA	0	NA	NA	Internal View
NHMUK PI MB 1355(24)	Mollusca	Bivalvia	Ostreida	Bakevellidae	Indeterminate	sp. E	Prodissoconch	1	0	0	0	1	0
NHMUK PI MB 1355(25)	Mollusca	Bivalvia	Ostreida	Bakevellidae	Indeterminate	sp. E	Prodissoconch	0	0	0	1	0	0
NHMUK PI MB 1355(26)	Mollusca	Bivalvia	Ostreida	Bakevellidae	Indeterminate	sp. E	Prodissoconch	NA	0	NA	0	NA	NA	Internal View
NHMUK PI MB 1355(27)	Mollusca	Bivalvia	Ostreida	Bakevellidae	Indeterminate	sp. E	Prodissoconch	0	0	1	0	1	0
NHMUK PI MB 1355(29)	Mollusca	Bivalvia	Ostreida	Bakevellidae	Indeterminate	sp. E	Prodissoconch	1	0	0	0	0	0
NHMUK PI MB 1355(30)	Mollusca	Bivalvia	Ostreida	Bakevellidae	Indeterminate	sp. E	Prodissoconch	0	0	1	0	0	0
NHMUK PI MB 1355(32)	Mollusca	Bivalvia	Ostreida	Bakevellidae	Indeterminate	sp. E	Prodissoconch	0	0	1	0	0	0
NHMUK PI MB 1355(33)	Mollusca	Bivalvia	Ostreida	Bakevellidae	Indeterminate	sp. E	Prodissoconch	1	0	0	0	1	0
NHMUK PI MB 1355(34)	Mollusca	Bivalvia	Ostreida	Bakevellidae	Indeterminate	sp. E	Prodissoconch	NA	0	NA	0	NA	NA	Internal View
NHMUK PI MB 1355(35)	Mollusca	Bivalvia	Ostreida	Bakevellidae	Indeterminate	sp. E	Prodissoconch	0	0	1	0	0	0
NHMUK PI MB 1355(37)	Mollusca	Bivalvia	Ostreida	Bakevellidae	Indeterminate	sp. E	Prodissoconch	1	0	0	0	0	0
NHMUK PI MB 1355(38)	Mollusca	Bivalvia	Ostreida	Bakevellidae	Indeterminate	sp. E	Prodissoconch	0	0	1	0	1	0
NHMUK PI MB 1355(39)	Mollusca	Bivalvia	Ostreida	Bakevellidae	Indeterminate	sp. E	Prodissoconch	0	0	1	0	0	0
NHMUK PI MB 1355(41)	Mollusca	Bivalvia	Ostreida	Bakevellidae	Indeterminate	sp. E	Prodissoconch	0	0	1	0	NA	NA	Internal View
NHMUK PI MB 1355(50)	Mollusca	Bivalvia	Ostreida	Bakevellidae	Indeterminate	sp. E	Prodissoconch	0	0	1	1	0	0
NHMUK PI MB 1355(42)	Mollusca	Bivalvia	Ostreida	Bakevellidae	Indeterminate	sp. E	Prodissoconch	1	0	0	0	1	0
NHMUK PI MB 1355(43)	Mollusca	Bivalvia	Ostreida	Bakevellidae	Indeterminate	sp. E	Prodissoconch	0	0	1	0	1	0
NHMUK PI MB 1355(44)	Mollusca	Bivalvia	Ostreida	Bakevellidae	Indeterminate	sp. E	Prodissoconch	0	0	1	0	0	0
NHMUK PI MB 1355(45)	Mollusca	Bivalvia	Ostreida	Bakevellidae	Indeterminate	sp. E	Prodissoconch	0	0	0	1	0	0
NHMUK PI MB 1355(47)	Mollusca	Bivalvia	Ostreida	Bakevellidae	Indeterminate	sp. E	Prodissoconch	1	0	0	0	0	0
NHMUK PI MB 1355(48)	Mollusca	Bivalvia	Ostreida	Bakevellidae	Indeterminate	sp. E	Prodissoconch	0	0	1	0	0	0
NHMUK PI MB 1355(49)	Mollusca	Bivalvia	Ostreida	Bakevellidae	Indeterminate	sp. E	Prodissoconch	0	0	1	0	0	0
NHMUK PI MB 1355(51)	Mollusca	Bivalvia	Ostreida	Bakevellidae	Indeterminate	sp. E	Prodissoconch	0	0	1	0	0	0
NHMUK PI MB 1355(52)	Mollusca	Bivalvia	Ostreida	Bakevellidae	Indeterminate	sp. E	Prodissoconch	0	0	1	0	0	0
NHMUK PI MB 1355(53)	Mollusca	Bivalvia	Ostreida	Bakevellidae	Indeterminate	sp. E	Prodissoconch	1	0	0	0	0	0
NHMUK PI MB 1355(54)	Mollusca	Bivalvia	Ostreida	Bakevellidae	Indeterminate	sp. E	Prodissoconch	0	0	0	1	0	0
NHMUK PI MB 1355(55)	Mollusca	Bivalvia	Ostreida	Bakevellidae	Indeterminate	sp. E	Prodissoconch	1	0	0	0	1	0
NHMUK PI MB 1355(56)	Mollusca	Bivalvia	Ostreida	Bakevellidae	Indeterminate	sp. E	Prodissoconch	1	0	0	0	0	0
NHMUK PI MB 1355(57)	Mollusca	Bivalvia	Ostreida	Bakevellidae	Indeterminate	sp. E	Prodissoconch	NA	0	NA	0	NA	NA	Internal View
NHMUK PI MB 1355(58)	Mollusca	Bivalvia	Ostreida	Bakevellidae	Indeterminate	sp. E	Prodissoconch	0	0	0	1	0	0
NHMUK PI MB 1358(1)	Mollusca	Bivalvia	Ostreida	Bakevellidae	Indeterminate	sp. E	Prodissoconch	1	0	0	0	0	0
NHMUK PI MB 1358(2)	Mollusca	Bivalvia	Ostreida	Bakevellidae	Indeterminate	sp. E	Prodissoconch	0	0	1	0	0	0
NHMUK PI MB 1358(11)	Mollusca	Bivalvia	Ostreida	Bakevellidae	Indeterminate	sp. E	Prodissoconch	0	0	1	0	0	0
NHMUK PI MB 1358(12)	Mollusca	Bivalvia	Ostreida	Bakevellidae	Indeterminate	sp. E	Prodissoconch	0	0	1	0	0	0
NHMUK PI MB 1358(13)	Mollusca	Bivalvia	Ostreida	Bakevellidae	Indeterminate	sp. E	Prodissoconch	0	0	1	0	0	0
NHMUK PI MB 1358(3)	Mollusca	Bivalvia	Ostreida	Bakevellidae	Indeterminate	sp. E	Prodissoconch	0	0	0	1	0	0
NHMUK PI MB 1358(4)	Mollusca	Bivalvia	Ostreida	Bakevellidae	Indeterminate	sp. E	Prodissoconch	0	0	1	0	0	0
NHMUK PI MB 1358(5)	Mollusca	Bivalvia	Ostreida	Bakevellidae	Indeterminate	sp. E	Prodissoconch	0	0	1	0	0	0
NHMUK PI MB 1358(6)	Mollusca	Bivalvia	Ostreida	Bakevellidae	Indeterminate	sp. E	Prodissoconch	0	0	1	0	0	0
NHMUK PI MB 1358(7)	Mollusca	Bivalvia	Ostreida	Bakevellidae	Indeterminate	sp. E	Prodissoconch	1	0	0	0	0	0
NHMUK PI MB 1358(8)	Mollusca	Bivalvia	Ostreida	Bakevellidae	Indeterminate	sp. E	Prodissoconch	0	0	1	0	0	0
NHMUK PI MB 1358(9)	Mollusca	Bivalvia	Ostreida	Bakevellidae	Indeterminate	sp. E	Prodissoconch	0	0	1	0	0	0
NHMUK PI MB 1358(10)	Mollusca	Bivalvia	Ostreida	Bakevellidae	Indeterminate	sp. E	Prodissoconch	0	0	1	0	0	0
NHMUK PI MB 1358(14)	Mollusca	Bivalvia	Ostreida	Bakevellidae	Indeterminate	sp. E	Prodissoconch	NA	0	NA	0	NA	NA	Internal View
NHMUK PI MB 1358(16)	Mollusca	Bivalvia	Ostreida	Bakevellidae	Indeterminate	sp. E	Prodissoconch	0	0	1	0	0	0
NHMUK PI MB 1358(17)	Mollusca	Bivalvia	Ostreida	Bakevellidae	Indeterminate	sp. E	Prodissoconch	0	0	1	0	0	0
NHMUK PI MB 1358(18)	Mollusca	Bivalvia	Ostreida	Bakevellidae	Indeterminate	sp. E	Prodissoconch	0	0	1	1	1	0
NHMUK PI MB 1358(19)	Mollusca	Bivalvia	Ostreida	Bakevellidae	Indeterminate	sp. E	Prodissoconch	0	1	1	1	0	0
NHMUK PI MB 1358(20)	Mollusca	Bivalvia	Ostreida	Bakevellidae	Indeterminate	sp. E	Prodissoconch	1	0	0	0	1	0
NHMUK PI MB 1358(21)	Mollusca	Bivalvia	Ostreida	Bakevellidae	Indeterminate	sp. E	Prodissoconch	0	0	1	0	0	0
NHMUK PI MB 1358(22)	Mollusca	Bivalvia	Ostreida	Bakevellidae	Indeterminate	sp. E	Prodissoconch	0	0	1	1	0	0
NHMUK PI MB 1358(26)	Mollusca	Bivalvia	Ostreida	Bakevellidae	Indeterminate	sp. E	Prodissoconch	0	0	1	0	0	0
NHMUK PI MB 1358(35)	Mollusca	Bivalvia	Ostreida	Bakevellidae	Indeterminate	sp. E	Prodissoconch	1	0	0	0	1	0
NHMUK PI MB 1358(36)	Mollusca	Bivalvia	Ostreida	Bakevellidae	Indeterminate	sp. E	Prodissoconch	NA	0	NA	0	NA	NA	Internal View
NHMUK PI MB 1358(37)	Mollusca	Bivalvia	Ostreida	Bakevellidae	Indeterminate	sp. E	Prodissoconch	0	1	NA	0	NA	NA	Internal View
NHMUK PI MB 1358(27)	Mollusca	Bivalvia	Ostreida	Bakevellidae	Indeterminate	sp. E	Prodissoconch	1	0	0	0	0	0
NHMUK PI MB 1358(28)	Mollusca	Bivalvia	Ostreida	Bakevellidae	Indeterminate	sp. E	Prodissoconch	0	1	1	1	0	0
NHMUK PI MB 1358(29)	Mollusca	Bivalvia	Ostreida	Bakevellidae	Indeterminate	sp. E	Prodissoconch	0	1	1	0	0	0
NHMUK PI MB 1358(30)	Mollusca	Bivalvia	Ostreida	Bakevellidae	Indeterminate	sp. E	Prodissoconch	1	0	0	0	1	0
NHMUK PI MB 1358(31)	Mollusca	Bivalvia	Ostreida	Bakevellidae	Indeterminate	sp. E	Prodissoconch	0	0	1	0	0	0
NHMUK PI MB 1358(33)	Mollusca	Bivalvia	Ostreida	Bakevellidae	Indeterminate	sp. E	Prodissoconch	0	1	1	0	0	0
NHMUK PI MB 1358(34)	Mollusca	Bivalvia	Ostreida	Bakevellidae	Indeterminate	sp. E	Prodissoconch	0	1	1	0	0	0
NHMUK PI MB 1358(38)	Mollusca	Bivalvia	Ostreida	Bakevellidae	Indeterminate	sp. E	Prodissoconch	1	0	0	0	0	0
NHMUK PI MB 1358(47)	Mollusca	Bivalvia	Ostreida	Bakevellidae	Indeterminate	sp. E	Prodissoconch	0	0	1	1	0	0
NHMUK PI MB 1358(39)	Mollusca	Bivalvia	Ostreida	Bakevellidae	Indeterminate	sp. E	Prodissoconch	0	1	0	0	0	0
NHMUK PI MB 1358(40)	Mollusca	Bivalvia	Ostreida	Bakevellidae	Indeterminate	sp. E	Prodissoconch	0	0	1	0	0	0
NHMUK PI MB 1358(42)	Mollusca	Bivalvia	Ostreida	Bakevellidae	Indeterminate	sp. E	Prodissoconch	0	0	1	0	0	0
NHMUK PI MB 1358(43)	Mollusca	Bivalvia	Ostreida	Bakevellidae	Indeterminate	sp. E	Prodissoconch	0	0	1	1	0	0
NHMUK PI MB 1358(44)	Mollusca	Bivalvia	Ostreida	Bakevellidae	Indeterminate	sp. E	Prodissoconch	0	0	1	0	1	0
NHMUK PI MB 1358(46)	Mollusca	Bivalvia	Ostreida	Bakevellidae	Indeterminate	sp. E	Prodissoconch	0	0	1	0	0	0
NHMUK PI MB 1358(48)	Mollusca	Bivalvia	Ostreida	Bakevellidae	Indeterminate	sp. E	Prodissoconch	1	0	0	0	1	0
NHMUK PI MB 1358(57)	Mollusca	Bivalvia	Ostreida	Bakevellidae	Indeterminate	sp. E	Prodissoconch	0	1	1	0	0	0
NHMUK PI MB 1358(58)	Mollusca	Bivalvia	Ostreida	Bakevellidae	Indeterminate	sp. E	Prodissoconch	0	1	1	0	0	0
NHMUK PI MB 1358(51)	Mollusca	Bivalvia	Ostreida	Bakevellidae	Indeterminate	sp. E	Prodissoconch	0	0	1	0	NA	NA	Internal View
NHMUK PI MB 1358(52)	Mollusca	Bivalvia	Ostreida	Bakevellidae	Indeterminate	sp. E	Prodissoconch	0	0	1	0	0	0
NHMUK PI MB 1358(53)	Mollusca	Bivalvia	Ostreida	Bakevellidae	Indeterminate	sp. E	Prodissoconch	1	0	0	0	0	0
NHMUK PI MB 1358(54)	Mollusca	Bivalvia	Ostreida	Bakevellidae	Indeterminate	sp. E	Prodissoconch	0	0	1	0	0	0
NHMUK PI MB 1358(55)	Mollusca	Bivalvia	Ostreida	Bakevellidae	Indeterminate	sp. E	Prodissoconch	0	0	0	1	0	0
NHMUK PI MB 1358(56)	Mollusca	Bivalvia	Ostreida	Bakevellidae	Indeterminate	sp. E	Prodissoconch	0	0	1	1	0	0
NHMUK PI MB 1358(61)	Mollusca	Bivalvia	Ostreida	Bakevellidae	Indeterminate	sp. E	Prodissoconch	1	0	0	0	0	0
NHMUK PI MB 1358(64)	Mollusca	Bivalvia	Ostreida	Bakevellidae	Indeterminate	sp. E	Prodissoconch	0	0	1	0	0	0
NHMUK PI MB 1358(65)	Mollusca	Bivalvia	Ostreida	Bakevellidae	Indeterminate	sp. E	Prodissoconch	0	1	0	0	1	0
NHMUK PI MB 1358(66)	Mollusca	Bivalvia	Ostreida	Bakevellidae	Indeterminate	sp. E	Prodissoconch	0	0	1	0	0	0
NHMUK PI MB 1360(14)	Mollusca	Bivalvia	Ostreida	Bakevellidae	Indeterminate	sp. E	Prodissoconch	0	0	1	0	NA	NA	Internal View
NHMUK PI MB 1360(19)	Mollusca	Bivalvia	Ostreida	Bakevellidae	Indeterminate	sp. E	Prodissoconch	1	0	0	0	1	0
NHMUK PI MB 1360(20)	Mollusca	Bivalvia	Ostreida	Bakevellidae	Indeterminate	sp. E	Prodissoconch	0	0	1	1	0	0
NHMUK PI MB 1360(27)	Mollusca	Bivalvia	Ostreida	Bakevellidae	Indeterminate	sp. E	Prodissoconch	0	0	1	0	0	0
NHMUK PI MB 1360(28)	Mollusca	Bivalvia	Ostreida	Bakevellidae	Indeterminate	sp. E	Prodissoconch	NA	0	NA	0	NA	NA	Internal View
NHMUK PI MB 1360(29)	Mollusca	Bivalvia	Ostreida	Bakevellidae	Indeterminate	sp. E	Prodissoconch	0	0	NA	1	NA	NA	Internal View
NHMUK PI MB 1360(31)	Mollusca	Bivalvia	Ostreida	Bakevellidae	Indeterminate	sp. E	Prodissoconch	0	0	1	0	1	0
NHMUK PI MB 1360(32)	Mollusca	Bivalvia	Ostreida	Bakevellidae	Indeterminate	sp. E	Prodissoconch	0	0	1	0	1	0
NHMUK PI MB 1360(33)	Mollusca	Bivalvia	Ostreida	Bakevellidae	Indeterminate	sp. E	Prodissoconch	0	1	0	0	0	0
NHMUK PI MB 1360(35)	Mollusca	Bivalvia	Ostreida	Bakevellidae	Indeterminate	sp. E	Prodissoconch	0	0	1	0	0	0
NHMUK PI MB 1360(36)	Mollusca	Bivalvia	Ostreida	Bakevellidae	Indeterminate	sp. E	Prodissoconch	NA	0	NA	0	NA	NA	Internal View
NHMUK PI MB 1360(38)	Mollusca	Bivalvia	Ostreida	Bakevellidae	Indeterminate	sp. E	Prodissoconch	0	0	0	1	0	0
NHMUK PI MB 1360(39)	Mollusca	Bivalvia	Ostreida	Bakevellidae	Indeterminate	sp. E	Prodissoconch	0	0	1	0	NA	NA	Internal View
NHMUK PI MB 1360(42)	Mollusca	Bivalvia	Ostreida	Bakevellidae	Indeterminate	sp. E	Prodissoconch	1	0	0	0	0	0
NHMUK PI MB 1360(43)	Mollusca	Bivalvia	Ostreida	Bakevellidae	Indeterminate	sp. E	Prodissoconch	1	0	0	0	0	0
NHMUK PI MB 1360(44)	Mollusca	Bivalvia	Ostreida	Bakevellidae	Indeterminate	sp. E	Prodissoconch	1	0	0	0	1	0
NHMUK PI MB 1360(45)	Mollusca	Bivalvia	Ostreida	Bakevellidae	Indeterminate	sp. E	Prodissoconch	0	0	1	1	0	0
NHMUK PI MB 1360(47)	Mollusca	Bivalvia	Ostreida	Bakevellidae	Indeterminate	sp. E	Prodissoconch	1	0	0	0	1	0
NHMUK PI MB 1360(50)	Mollusca	Bivalvia	Ostreida	Bakevellidae	Indeterminate	sp. E	Prodissoconch	0	0	1	0	0	0
NHMUK PI MB 1360(51)	Mollusca	Bivalvia	Ostreida	Bakevellidae	Indeterminate	sp. E	Prodissoconch	0	0	1	1	0	0
NHMUK PI MB 1360(52)	Mollusca	Bivalvia	Ostreida	Bakevellidae	Indeterminate	sp. E	Prodissoconch	0	0	1	0	0	0
NHMUK PI MB 1363(8)	Mollusca	Bivalvia	Ostreida	Bakevellidae	Indeterminate	sp. E	Prodissoconch	0	1	1	1	0	0
NHMUK PI MB 1363(9)	Mollusca	Bivalvia	Ostreida	Bakevellidae	Indeterminate	sp. E	Prodissoconch	0	1	1	0	0	0
NHMUK PI MB 1363(67)	Mollusca	Bivalvia	Ostreida	Bakevellidae	Indeterminate	sp. E	Prodissoconch	NA	0	NA	0	NA	NA	Internal View
NHMUK PI MB 1363(71)	Mollusca	Bivalvia	Ostreida	Bakevellidae	Indeterminate	sp. E	Prodissoconch	0	0	1	0	0	0
NHMUK PI MB 1363(74)	Mollusca	Bivalvia	Ostreida	Bakevellidae	Indeterminate	sp. E	Prodissoconch	1	0	0	0	0	0
NHMUK PI MB 1363(76)	Mollusca	Bivalvia	Ostreida	Bakevellidae	Indeterminate	sp. E	Prodissoconch	0	0	0	1	0	0
NHMUK PI MB 1363(82)	Mollusca	Bivalvia	Ostreida	Bakevellidae	Indeterminate	sp. E	Prodissoconch	0	1	1	1	0	0
NHMUK PI MB 1363(84)	Mollusca	Bivalvia	Ostreida	Bakevellidae	Indeterminate	sp. E	Prodissoconch	0	0	1	1	0	0
NHMUK PI MB 1363(85)	Mollusca	Bivalvia	Ostreida	Bakevellidae	Indeterminate	sp. E	Prodissoconch	0	0	1	0	0	0
NHMUK PI MB 1363(87)	Mollusca	Bivalvia	Ostreida	Bakevellidae	Indeterminate	sp. E	Prodissoconch	NA	0	NA	0	NA	NA	Internal View
NHMUK PI MB 1363(102)	Mollusca	Bivalvia	Ostreida	Bakevellidae	Indeterminate	sp. E	Prodissoconch	0	0	1	0	NA	NA	Internal View
NHMUK PI MB 1364(19)	Mollusca	Bivalvia	Ostreida	Bakevellidae	Indeterminate	sp. E	Prodissoconch	0	0	1	0	0	0
NHMUK PI MB 1365(1)	Mollusca	Bivalvia	Ostreida	Bakevellidae	Indeterminate	sp. E	Prodissoconch	1	0	0	0	0	0
NHMUK PI MB 1365(80)	Mollusca	Bivalvia	Ostreida	Bakevellidae	Indeterminate	sp. E	Prodissoconch	0	0	1	0	0	0
NHMUK PI MB 1365(81)	Mollusca	Bivalvia	Ostreida	Bakevellidae	Indeterminate	sp. E	Prodissoconch	0	0	1	0	1	0
NHMUK PI MB 1365(83)	Mollusca	Bivalvia	Ostreida	Bakevellidae	Indeterminate	sp. E	Prodissoconch	0	0	1	1	0	0
NHMUK PI MB 1365(84)	Mollusca	Bivalvia	Ostreida	Bakevellidae	Indeterminate	sp. E	Prodissoconch	1	0	0	0	0	0
NHMUK PI MB 1365(85)	Mollusca	Bivalvia	Ostreida	Bakevellidae	Indeterminate	sp. E	Prodissoconch	0	0	1	1	0	0
NHMUK PI MB 1365(86)	Mollusca	Bivalvia	Ostreida	Bakevellidae	Indeterminate	sp. E	Prodissoconch	0	0	1	0	1	0
NHMUK PI MB 1365(87)	Mollusca	Bivalvia	Ostreida	Bakevellidae	Indeterminate	sp. E	Prodissoconch	1	0	0	0	1	0
NHMUK PI MB 1365(3)	Mollusca	Bivalvia	Ostreida	Bakevellidae	Indeterminate	sp. E	Prodissoconch	0	1	1	0	0	0
NHMUK PI MB 1365(4)	Mollusca	Bivalvia	Ostreida	Bakevellidae	Indeterminate	sp. E	Prodissoconch	0	0	1	0	1	0
NHMUK PI MB 1365(6)	Mollusca	Bivalvia	Ostreida	Bakevellidae	Indeterminate	sp. E	Prodissoconch	0	0	1	0	0	0
NHMUK PI MB 1365(7)	Mollusca	Bivalvia	Ostreida	Bakevellidae	Indeterminate	sp. E	Prodissoconch	0	0	1	0	0	0
NHMUK PI MB 1365(8)	Mollusca	Bivalvia	Ostreida	Bakevellidae	Indeterminate	sp. E	Prodissoconch	0	0	1	0	0	0
NHMUK PI MB 1365(9)	Mollusca	Bivalvia	Ostreida	Bakevellidae	Indeterminate	sp. E	Prodissoconch	0	1	1	0	0	0
NHMUK PI MB 1365(10)	Mollusca	Bivalvia	Ostreida	Bakevellidae	Indeterminate	sp. E	Prodissoconch	0	1	0	0	0	0
NHMUK PI MB 1365(19)	Mollusca	Bivalvia	Ostreida	Bakevellidae	Indeterminate	sp. E	Prodissoconch	0	0	1	0	0	0
NHMUK PI MB 1365(11)	Mollusca	Bivalvia	Ostreida	Bakevellidae	Indeterminate	sp. E	Prodissoconch	0	1	1	0	NA	NA	Internal View
NHMUK PI MB 1365(12)	Mollusca	Bivalvia	Ostreida	Bakevellidae	Indeterminate	sp. E	Prodissoconch	1	0	0	0	0	0
NHMUK PI MB 1365(13)	Mollusca	Bivalvia	Ostreida	Bakevellidae	Indeterminate	sp. E	Prodissoconch	1	0	0	0	0	0
NHMUK PI MB 1365(14)	Mollusca	Bivalvia	Ostreida	Bakevellidae	Indeterminate	sp. E	Prodissoconch	0	0	1	0	0	0
NHMUK PI MB 1365(15)	Mollusca	Bivalvia	Ostreida	Bakevellidae	Indeterminate	sp. E	Prodissoconch	0	0	1	0	0	0
NHMUK PI MB 1365(16)	Mollusca	Bivalvia	Ostreida	Bakevellidae	Indeterminate	sp. E	Prodissoconch	0	0	1	0	0	0
NHMUK PI MB 1365(17)	Mollusca	Bivalvia	Ostreida	Bakevellidae	Indeterminate	sp. E	Prodissoconch	0	1	1	0	0	0
NHMUK PI MB 1365(21)	Mollusca	Bivalvia	Ostreida	Bakevellidae	Indeterminate	sp. E	Prodissoconch	0	0	1	0	0	0
NHMUK PI MB 1365(22)	Mollusca	Bivalvia	Ostreida	Bakevellidae	Indeterminate	sp. E	Prodissoconch	0	0	1	0	0	0
NHMUK PI MB 1365(23)	Mollusca	Bivalvia	Ostreida	Bakevellidae	Indeterminate	sp. E	Prodissoconch	0	0	1	0	0	0
NHMUK PI MB 1365(24)	Mollusca	Bivalvia	Ostreida	Bakevellidae	Indeterminate	sp. E	Prodissoconch	0	1	1	0	0	0
NHMUK PI MB 1365(25)	Mollusca	Bivalvia	Ostreida	Bakevellidae	Indeterminate	sp. E	Prodissoconch	1	0	0	0	1	0
NHMUK PI MB 1365(27)	Mollusca	Bivalvia	Ostreida	Bakevellidae	Indeterminate	sp. E	Prodissoconch	0	0	0	1	1	0
NHMUK PI MB 1365(28)	Mollusca	Bivalvia	Ostreida	Bakevellidae	Indeterminate	sp. E	Prodissoconch	0	0	1	0	0	0
NHMUK PI MB 1365(30)	Mollusca	Bivalvia	Ostreida	Bakevellidae	Indeterminate	sp. E	Prodissoconch	NA	0	NA	0	NA	NA	Internal View
NHMUK PI MB 1365(31)	Mollusca	Bivalvia	Ostreida	Bakevellidae	Indeterminate	sp. E	Prodissoconch	0	0	1	0	1	0
NHMUK PI MB 1365(34)	Mollusca	Bivalvia	Ostreida	Bakevellidae	Indeterminate	sp. E	Prodissoconch	0	1	0	0	0	0
NHMUK PI MB 1365(43)	Mollusca	Bivalvia	Ostreida	Bakevellidae	Indeterminate	sp. E	Prodissoconch	NA	0	NA	0	NA	NA	Internal View
NHMUK PI MB 1365(44)	Mollusca	Bivalvia	Ostreida	Bakevellidae	Indeterminate	sp. E	Prodissoconch	1	0	0	0	0	0
NHMUK PI MB 1365(45)	Mollusca	Bivalvia	Ostreida	Bakevellidae	Indeterminate	sp. E	Prodissoconch	0	0	1	0	0	0
NHMUK PI MB 1365(35)	Mollusca	Bivalvia	Ostreida	Bakevellidae	Indeterminate	sp. E	Prodissoconch	0	0	1	0	0	0
NHMUK PI MB 1365(36)	Mollusca	Bivalvia	Ostreida	Bakevellidae	Indeterminate	sp. E	Prodissoconch	NA	0	NA	0	NA	NA	Internal View
NHMUK PI MB 1365(37)	Mollusca	Bivalvia	Ostreida	Bakevellidae	Indeterminate	sp. E	Prodissoconch	1	0	0	0	0	0
NHMUK PI MB 1365(38)	Mollusca	Bivalvia	Ostreida	Bakevellidae	Indeterminate	sp. E	Prodissoconch	0	0	1	0	0	0
NHMUK PI MB 1365(39)	Mollusca	Bivalvia	Ostreida	Bakevellidae	Indeterminate	sp. E	Prodissoconch	0	1	1	0	0	0
NHMUK PI MB 1365(40)	Mollusca	Bivalvia	Ostreida	Bakevellidae	Indeterminate	sp. E	Prodissoconch	0	0	1	0	0	0
NHMUK PI MB 1365(41)	Mollusca	Bivalvia	Ostreida	Bakevellidae	Indeterminate	sp. E	Prodissoconch	0	0	1	0	0	0
NHMUK PI MB 1365(42)	Mollusca	Bivalvia	Ostreida	Bakevellidae	Indeterminate	sp. E	Prodissoconch	0	0	1	0	0	0
NHMUK PI MB 1365(46)	Mollusca	Bivalvia	Ostreida	Bakevellidae	Indeterminate	sp. E	Prodissoconch	0	1	0	0	0	0
NHMUK PI MB 1365(55)	Mollusca	Bivalvia	Ostreida	Bakevellidae	Indeterminate	sp. E	Prodissoconch	0	0	1	0	0	0
NHMUK PI MB 1365(56)	Mollusca	Bivalvia	Ostreida	Bakevellidae	Indeterminate	sp. E	Prodissoconch	1	0	0	0	1	0
NHMUK PI MB 1365(57)	Mollusca	Bivalvia	Ostreida	Bakevellidae	Indeterminate	sp. E	Prodissoconch	0	0	1	0	1	0
NHMUK PI MB 1365(47)	Mollusca	Bivalvia	Ostreida	Bakevellidae	Indeterminate	sp. E	Prodissoconch	0	0	1	0	0	0
NHMUK PI MB 1365(48)	Mollusca	Bivalvia	Ostreida	Bakevellidae	Indeterminate	sp. E	Prodissoconch	0	0	1	0	0	0
NHMUK PI MB 1365(49)	Mollusca	Bivalvia	Ostreida	Bakevellidae	Indeterminate	sp. E	Prodissoconch	0	0	1	1	0	0
NHMUK PI MB 1365(51)	Mollusca	Bivalvia	Ostreida	Bakevellidae	Indeterminate	sp. E	Prodissoconch	1	0	0	0	1	0
NHMUK PI MB 1365(52)	Mollusca	Bivalvia	Ostreida	Bakevellidae	Indeterminate	sp. E	Prodissoconch	0	0	1	0	0	0
NHMUK PI MB 1365(53)	Mollusca	Bivalvia	Ostreida	Bakevellidae	Indeterminate	sp. E	Prodissoconch	1	0	0	0	1	0
NHMUK PI MB 1365(54)	Mollusca	Bivalvia	Ostreida	Bakevellidae	Indeterminate	sp. E	Prodissoconch	0	0	1	0	1	0
NHMUK PI MB 1365(58)	Mollusca	Bivalvia	Ostreida	Bakevellidae	Indeterminate	sp. E	Prodissoconch	1	0	0	0	0	0
NHMUK PI MB 1365(67)	Mollusca	Bivalvia	Ostreida	Bakevellidae	Indeterminate	sp. E	Prodissoconch	0	0	1	0	0	0
NHMUK PI MB 1365(68)	Mollusca	Bivalvia	Ostreida	Bakevellidae	Indeterminate	sp. E	Prodissoconch	0	0	1	0	1	0
NHMUK PI MB 1365(69)	Mollusca	Bivalvia	Ostreida	Bakevellidae	Indeterminate	sp. E	Prodissoconch	0	0	1	0	0	0
NHMUK PI MB 1365(59)	Mollusca	Bivalvia	Ostreida	Bakevellidae	Indeterminate	sp. E	Prodissoconch	0	0	0	0	0	0
NHMUK PI MB 1365(60)	Mollusca	Bivalvia	Ostreida	Bakevellidae	Indeterminate	sp. E	Prodissoconch	0	0	1	0	0	0
NHMUK PI MB 1365(62)	Mollusca	Bivalvia	Ostreida	Bakevellidae	Indeterminate	sp. E	Prodissoconch	1	0	0	0	0	0
NHMUK PI MB 1365(63)	Mollusca	Bivalvia	Ostreida	Bakevellidae	Indeterminate	sp. E	Prodissoconch	0	0	1	0	0	0
NHMUK PI MB 1365(64)	Mollusca	Bivalvia	Ostreida	Bakevellidae	Indeterminate	sp. E	Prodissoconch	0	0	1	0	0	0
NHMUK PI MB 1365(65)	Mollusca	Bivalvia	Ostreida	Bakevellidae	Indeterminate	sp. E	Prodissoconch	0	0	1	0	0	0
NHMUK PI MB 1365(66)	Mollusca	Bivalvia	Ostreida	Bakevellidae	Indeterminate	sp. E	Prodissoconch	0	0	1	0	0	0
NHMUK PI MB 1365(70)	Mollusca	Bivalvia	Ostreida	Bakevellidae	Indeterminate	sp. E	Prodissoconch	1	0	0	0	0	0
NHMUK PI MB 1365(79)	Mollusca	Bivalvia	Ostreida	Bakevellidae	Indeterminate	sp. E	Prodissoconch	1	0	0	0	0	0
NHMUK PI MB 1365(71)	Mollusca	Bivalvia	Ostreida	Bakevellidae	Indeterminate	sp. E	Prodissoconch	1	0	0	0	0	0
NHMUK PI MB 1365(72)	Mollusca	Bivalvia	Ostreida	Bakevellidae	Indeterminate	sp. E	Prodissoconch	1	0	0	0	1	0
NHMUK PI MB 1365(73)	Mollusca	Bivalvia	Ostreida	Bakevellidae	Indeterminate	sp. E	Prodissoconch	0	0	1	0	1	0
NHMUK PI MB 1365(74)	Mollusca	Bivalvia	Ostreida	Bakevellidae	Indeterminate	sp. E	Prodissoconch	1	0	0	0	1	0
NHMUK PI MB 1365(75)	Mollusca	Bivalvia	Ostreida	Bakevellidae	Indeterminate	sp. E	Prodissoconch	0	1	1	0	0	0
NHMUK PI MB 1365(76)	Mollusca	Bivalvia	Ostreida	Bakevellidae	Indeterminate	sp. E	Prodissoconch	1	0	0	0	0	0
NHMUK PI MB 1365(77)	Mollusca	Bivalvia	Ostreida	Bakevellidae	Indeterminate	sp. E	Prodissoconch	0	1	1	0	0	0
NHMUK PI MB 1365(78)	Mollusca	Bivalvia	Ostreida	Bakevellidae	Indeterminate	sp. E	Prodissoconch	0	0	1	0	0	0
NHMUK PI MB 1366(2)	Mollusca	Bivalvia	Ostreida	Bakevellidae	Indeterminate	sp. E	Prodissoconch	1	0	0	0	1	0
NHMUK PI MB 1366(3)	Mollusca	Bivalvia	Ostreida	Bakevellidae	Indeterminate	sp. E	Prodissoconch	0	1	1	0	0	0
NHMUK PI MB 1366(4)	Mollusca	Bivalvia	Ostreida	Bakevellidae	Indeterminate	sp. E	Prodissoconch	0	0	1	0	0	0
NHMUK PI MB 1366(6)	Mollusca	Bivalvia	Ostreida	Bakevellidae	Indeterminate	sp. E	Prodissoconch	1	0	0	0	0	0
NHMUK PI MB 1366(7)	Mollusca	Bivalvia	Ostreida	Bakevellidae	Indeterminate	sp. E	Prodissoconch	1	0	0	0	0	0
NHMUK PI MB 1366(8)	Mollusca	Bivalvia	Ostreida	Bakevellidae	Indeterminate	sp. E	Prodissoconch	0	0	1	0	0	0
NHMUK PI MB 1366(9)	Mollusca	Bivalvia	Ostreida	Bakevellidae	Indeterminate	sp. E	Prodissoconch	0	0	1	0	0	0
NHMUK PI MB 1366(10)	Mollusca	Bivalvia	Ostreida	Bakevellidae	Indeterminate	sp. E	Prodissoconch	0	0	1	0	0	0
NHMUK PI MB 1366(11)	Mollusca	Bivalvia	Ostreida	Bakevellidae	Indeterminate	sp. E	Prodissoconch	0	1	1	0	0	0
NHMUK PI MB 1366(12)	Mollusca	Bivalvia	Ostreida	Bakevellidae	Indeterminate	sp. E	Prodissoconch	0	0	1	0	0	0
NHMUK PI MB 1366(13)	Mollusca	Bivalvia	Ostreida	Bakevellidae	Indeterminate	sp. E	Prodissoconch	0	1	1	0	0	0
NHMUK PI MB 1366(14)	Mollusca	Bivalvia	Ostreida	Bakevellidae	Indeterminate	sp. E	Prodissoconch	0	0	1	0	0	0
NHMUK PI MB 1366(15)	Mollusca	Bivalvia	Ostreida	Bakevellidae	Indeterminate	sp. E	Prodissoconch	0	0	1	0	0	0
NHMUK PI MB 1366(16)	Mollusca	Bivalvia	Ostreida	Bakevellidae	Indeterminate	sp. E	Prodissoconch	0	0	1	0	1	0
NHMUK PI MB 1366(17)	Mollusca	Bivalvia	Ostreida	Bakevellidae	Indeterminate	sp. E	Prodissoconch	1	0	0	0	0	0
NHMUK PI MB 1366(18)	Mollusca	Bivalvia	Ostreida	Bakevellidae	Indeterminate	sp. E	Prodissoconch	1	0	0	0	0	0
NHMUK PI MB 1366(19)	Mollusca	Bivalvia	Ostreida	Bakevellidae	Indeterminate	sp. E	Prodissoconch	0	0	1	0	0	0
NHMUK PI MB 1366(20)	Mollusca	Bivalvia	Ostreida	Bakevellidae	Indeterminate	sp. E	Prodissoconch	0	0	1	0	1	0
NHMUK PI MB 1366(21)	Mollusca	Bivalvia	Ostreida	Bakevellidae	Indeterminate	sp. E	Prodissoconch	0	0	1	0	0	0
NHMUK PI MB 1366(22)	Mollusca	Bivalvia	Ostreida	Bakevellidae	Indeterminate	sp. E	Prodissoconch	1	0	0	0	0	0
NHMUK PI MB 1366(23)	Mollusca	Bivalvia	Ostreida	Bakevellidae	Indeterminate	sp. E	Prodissoconch	0	0	1	0	1	0
NHMUK PI MB 1366(24)	Mollusca	Bivalvia	Ostreida	Bakevellidae	Indeterminate	sp. E	Prodissoconch	0	0	1	0	1	0
NHMUK PI MB 1366(26)	Mollusca	Bivalvia	Ostreida	Bakevellidae	Indeterminate	sp. E	Prodissoconch	0	0	0	1	1	0
NHMUK PI MB 1366(28)	Mollusca	Bivalvia	Ostreida	Bakevellidae	Indeterminate	sp. E	Prodissoconch	0	0	1	0	1	0
NHMUK PI MB 1366(29)	Mollusca	Bivalvia	Ostreida	Bakevellidae	Indeterminate	sp. E	Prodissoconch	0	0	1	0	0	0
NHMUK PI MB 1366(30)	Mollusca	Bivalvia	Ostreida	Bakevellidae	Indeterminate	sp. E	Prodissoconch	0	0	1	1	1	0
NHMUK PI MB 1366(31)	Mollusca	Bivalvia	Ostreida	Bakevellidae	Indeterminate	sp. E	Prodissoconch	0	0	1	0	1	0
NHMUK PI MB 1366(33)	Mollusca	Bivalvia	Ostreida	Bakevellidae	Indeterminate	sp. E	Prodissoconch	0	0	1	0	0	0
NHMUK PI MB 1366(34)	Mollusca	Bivalvia	Ostreida	Bakevellidae	Indeterminate	sp. E	Prodissoconch	0	0	1	0	0	0
NHMUK PI MB 1366(36)	Mollusca	Bivalvia	Ostreida	Bakevellidae	Indeterminate	sp. E	Prodissoconch	0	0	1	0	0	0
NHMUK PI MB 1366(37)	Mollusca	Bivalvia	Ostreida	Bakevellidae	Indeterminate	sp. E	Prodissoconch	0	0	1	0	0	0
NHMUK PI MB 1366(39)	Mollusca	Bivalvia	Ostreida	Bakevellidae	Indeterminate	sp. E	Prodissoconch	0	0	1	0	0	0
NHMUK PI MB 1366(40)	Mollusca	Bivalvia	Ostreida	Bakevellidae	Indeterminate	sp. E	Prodissoconch	0	0	1	1	0	0
NHMUK PI MB 1366(41)	Mollusca	Bivalvia	Ostreida	Bakevellidae	Indeterminate	sp. E	Prodissoconch	0	0	1	0	0	0
NHMUK PI MB 1366(50)	Mollusca	Bivalvia	Ostreida	Bakevellidae	Indeterminate	sp. E	Prodissoconch	1	0	0	0	0	0
NHMUK PI MB 1366(42)	Mollusca	Bivalvia	Ostreida	Bakevellidae	Indeterminate	sp. E	Prodissoconch	0	0	1	1	0	0
NHMUK PI MB 1366(44)	Mollusca	Bivalvia	Ostreida	Bakevellidae	Indeterminate	sp. E	Prodissoconch	0	0	1	0	0	0
NHMUK PI MB 1366(45)	Mollusca	Bivalvia	Ostreida	Bakevellidae	Indeterminate	sp. E	Prodissoconch	0	0	1	0	0	0
NHMUK PI MB 1366(47)	Mollusca	Bivalvia	Ostreida	Bakevellidae	Indeterminate	sp. E	Prodissoconch	0	1	1	0	0	0
NHMUK PI MB 1366(48)	Mollusca	Bivalvia	Ostreida	Bakevellidae	Indeterminate	sp. E	Prodissoconch	0	0	1	0	0	0
NHMUK PI MB 1366(49)	Mollusca	Bivalvia	Ostreida	Bakevellidae	Indeterminate	sp. E	Prodissoconch	1	0	0	0	0	0
NHMUK PI MB 1366(51)	Mollusca	Bivalvia	Ostreida	Bakevellidae	Indeterminate	sp. E	Prodissoconch	1	0	0	0	1	0
NHMUK PI MB 1366(52)	Mollusca	Bivalvia	Ostreida	Bakevellidae	Indeterminate	sp. E	Prodissoconch	0	0	1	0	1	0
NHMUK PI MB 1366(53)	Mollusca	Bivalvia	Ostreida	Bakevellidae	Indeterminate	sp. E	Prodissoconch	0	0	1	0	1	0
NHMUK PI MB 1366(54)	Mollusca	Bivalvia	Ostreida	Bakevellidae	Indeterminate	sp. E	Prodissoconch	0	0	1	0	0	0
NHMUK PI MB 1366(55)	Mollusca	Bivalvia	Ostreida	Bakevellidae	Indeterminate	sp. E	Prodissoconch	0	0	1	0	0	0
NHMUK PI MB 1366(56)	Mollusca	Bivalvia	Ostreida	Bakevellidae	Indeterminate	sp. E	Prodissoconch	0	1	1	0	0	0
NHMUK PI MB 1366(57)	Mollusca	Bivalvia	Ostreida	Bakevellidae	Indeterminate	sp. E	Prodissoconch	1	0	0	0	0	0
NHMUK PI MB 1366(58)	Mollusca	Bivalvia	Ostreida	Bakevellidae	Indeterminate	sp. E	Prodissoconch	1	0	0	0	1	0
NHMUK PI MB 1366(59)	Mollusca	Bivalvia	Ostreida	Bakevellidae	Indeterminate	sp. E	Prodissoconch	0	1	1	0	0	0
NHMUK PI MB 1366(60)	Mollusca	Bivalvia	Ostreida	Bakevellidae	Indeterminate	sp. E	Prodissoconch	0	0	1	0	0	0
NHMUK PI MB 1366(61)	Mollusca	Bivalvia	Ostreida	Bakevellidae	Indeterminate	sp. E	Prodissoconch	1	0	0	0	1	0
NHMUK PI MB 1366(62)	Mollusca	Bivalvia	Ostreida	Bakevellidae	Indeterminate	sp. E	Prodissoconch	0	1	1	0	0	0
NHMUK PI MB 1366(63)	Mollusca	Bivalvia	Ostreida	Bakevellidae	Indeterminate	sp. E	Prodissoconch	0	1	0	0	1	0
NHMUK PI MB 1366(64)	Mollusca	Bivalvia	Ostreida	Bakevellidae	Indeterminate	sp. E	Prodissoconch	1	0	0	0	0	0
NHMUK PI MB 1367(71)	Mollusca	Bivalvia	Ostreida	Bakevellidae	Indeterminate	sp. E	Prodissoconch	0	1	1	0	1	0
NHMUK PI MB 1367(72)	Mollusca	Bivalvia	Ostreida	Bakevellidae	Indeterminate	sp. E	Prodissoconch	0	0	1	1	0	0
NHMUK PI MB 1367(73)	Mollusca	Bivalvia	Ostreida	Bakevellidae	Indeterminate	sp. E	Prodissoconch	0	1	0	0	0	0
NHMUK PI MB 1367(74)	Mollusca	Bivalvia	Ostreida	Bakevellidae	Indeterminate	sp. E	Prodissoconch	1	0	0	0	1	0
NHMUK PI MB 1367(75)	Mollusca	Bivalvia	Ostreida	Bakevellidae	Indeterminate	sp. E	Prodissoconch	1	0	0	0	0	0
NHMUK PI MB 1367(77)	Mollusca	Bivalvia	Ostreida	Bakevellidae	Indeterminate	sp. E	Prodissoconch	0	1	1	0	0	0
NHMUK PI MB 1367(78)	Mollusca	Bivalvia	Ostreida	Bakevellidae	Indeterminate	sp. E	Prodissoconch	0	0	1	0	0	0
NHMUK PI MB 1367(2)	Mollusca	Bivalvia	Ostreida	Bakevellidae	Indeterminate	sp. E	Prodissoconch	0	0	1	0	0	0
NHMUK PI MB 1367(3)	Mollusca	Bivalvia	Ostreida	Bakevellidae	Indeterminate	sp. E	Prodissoconch	0	0	1	0	0	0
NHMUK PI MB 1367(4)	Mollusca	Bivalvia	Ostreida	Bakevellidae	Indeterminate	sp. E	Prodissoconch	1	0	0	0	1	0
NHMUK PI MB 1367(5)	Mollusca	Bivalvia	Ostreida	Bakevellidae	Indeterminate	sp. E	Prodissoconch	0	0	1	0	0	0
NHMUK PI MB 1367(6)	Mollusca	Bivalvia	Ostreida	Bakevellidae	Indeterminate	sp. E	Prodissoconch	0	0	1	0	0	0
NHMUK PI MB 1367(7)	Mollusca	Bivalvia	Ostreida	Bakevellidae	Indeterminate	sp. E	Prodissoconch	0	1	1	0	0	0
NHMUK PI MB 1367(8)	Mollusca	Bivalvia	Ostreida	Bakevellidae	Indeterminate	sp. E	Prodissoconch	0	0	1	0	0	0
NHMUK PI MB 1367(10)	Mollusca	Bivalvia	Ostreida	Bakevellidae	Indeterminate	sp. E	Prodissoconch	0	0	1	1	0	0
NHMUK PI MB 1367(19)	Mollusca	Bivalvia	Ostreida	Bakevellidae	Indeterminate	sp. E	Prodissoconch	0	0	0	1	0	0
NHMUK PI MB 1367(11)	Mollusca	Bivalvia	Ostreida	Bakevellidae	Indeterminate	sp. E	Prodissoconch	1	0	0	0	1	0
NHMUK PI MB 1367(13)	Mollusca	Bivalvia	Ostreida	Bakevellidae	Indeterminate	sp. E	Prodissoconch	0	0	1	1	0	0
NHMUK PI MB 1367(14)	Mollusca	Bivalvia	Ostreida	Bakevellidae	Indeterminate	sp. E	Prodissoconch	0	0	1	0	0	0
NHMUK PI MB 1367(15)	Mollusca	Bivalvia	Ostreida	Bakevellidae	Indeterminate	sp. E	Prodissoconch	0	0	1	0	0	0
NHMUK PI MB 1367(16)	Mollusca	Bivalvia	Ostreida	Bakevellidae	Indeterminate	sp. E	Prodissoconch	0	0	1	1	0	0
NHMUK PI MB 1367(17)	Mollusca	Bivalvia	Ostreida	Bakevellidae	Indeterminate	sp. E	Prodissoconch	0	0	1	1	1	0
NHMUK PI MB 1367(18)	Mollusca	Bivalvia	Ostreida	Bakevellidae	Indeterminate	sp. E	Prodissoconch	0	1	0	0	1	0
NHMUK PI MB 1367(20)	Mollusca	Bivalvia	Ostreida	Bakevellidae	Indeterminate	sp. E	Prodissoconch	0	0	1	0	0	0
NHMUK PI MB 1367(28)	Mollusca	Bivalvia	Ostreida	Bakevellidae	Indeterminate	sp. E	Prodissoconch	0	0	1	0	1	0
NHMUK PI MB 1367(22)	Mollusca	Bivalvia	Ostreida	Bakevellidae	Indeterminate	sp. E	Prodissoconch	1	0	0	0	0	0
NHMUK PI MB 1367(23)	Mollusca	Bivalvia	Ostreida	Bakevellidae	Indeterminate	sp. E	Prodissoconch	0	0	1	0	1	0
NHMUK PI MB 1367(24)	Mollusca	Bivalvia	Ostreida	Bakevellidae	Indeterminate	sp. E	Prodissoconch	1	0	0	0	0	0
NHMUK PI MB 1367(25)	Mollusca	Bivalvia	Ostreida	Bakevellidae	Indeterminate	sp. E	Prodissoconch	1	0	0	0	0	0
NHMUK PI MB 1367(26)	Mollusca	Bivalvia	Ostreida	Bakevellidae	Indeterminate	sp. E	Prodissoconch	0	1	1	0	0	0
NHMUK PI MB 1367(27)	Mollusca	Bivalvia	Ostreida	Bakevellidae	Indeterminate	sp. E	Prodissoconch	1	0	0	0	0	0
NHMUK PI MB 1367(31)	Mollusca	Bivalvia	Ostreida	Bakevellidae	Indeterminate	sp. E	Prodissoconch	0	0	1	0	0	0
NHMUK PI MB 1367(40)	Mollusca	Bivalvia	Ostreida	Bakevellidae	Indeterminate	sp. E	Prodissoconch	0	0	1	0	0	0
NHMUK PI MB 1367(32)	Mollusca	Bivalvia	Ostreida	Bakevellidae	Indeterminate	sp. E	Prodissoconch	0	0	1	1	0	0
NHMUK PI MB 1367(33)	Mollusca	Bivalvia	Ostreida	Bakevellidae	Indeterminate	sp. E	Prodissoconch	0	0	1	0	0	0
NHMUK PI MB 1367(35)	Mollusca	Bivalvia	Ostreida	Bakevellidae	Indeterminate	sp. E	Prodissoconch	0	1	0	0	1	0
NHMUK PI MB 1367(36)	Mollusca	Bivalvia	Ostreida	Bakevellidae	Indeterminate	sp. E	Prodissoconch	0	0	1	1	1	0
NHMUK PI MB 1367(37)	Mollusca	Bivalvia	Ostreida	Bakevellidae	Indeterminate	sp. E	Prodissoconch	0	1	1	0	1	0
NHMUK PI MB 1367(38)	Mollusca	Bivalvia	Ostreida	Bakevellidae	Indeterminate	sp. E	Prodissoconch	1	0	0	0	0	0
NHMUK PI MB 1367(39)	Mollusca	Bivalvia	Ostreida	Bakevellidae	Indeterminate	sp. E	Prodissoconch	0	0	1	0	0	0
NHMUK PI MB 1367(41)	Mollusca	Bivalvia	Ostreida	Bakevellidae	Indeterminate	sp. E	Prodissoconch	0	0	1	0	0	0
NHMUK PI MB 1367(50)	Mollusca	Bivalvia	Ostreida	Bakevellidae	Indeterminate	sp. E	Prodissoconch	1	0	0	0	1	0
NHMUK PI MB 1367(43)	Mollusca	Bivalvia	Ostreida	Bakevellidae	Indeterminate	sp. E	Prodissoconch	1	0	0	0	0	0
NHMUK PI MB 1367(44)	Mollusca	Bivalvia	Ostreida	Bakevellidae	Indeterminate	sp. E	Prodissoconch	1	0	0	0	0	0
NHMUK PI MB 1367(45)	Mollusca	Bivalvia	Ostreida	Bakevellidae	Indeterminate	sp. E	Prodissoconch	0	0	1	0	0	0
NHMUK PI MB 1367(47)	Mollusca	Bivalvia	Ostreida	Bakevellidae	Indeterminate	sp. E	Prodissoconch	0	1	1	0	0	0
NHMUK PI MB 1367(48)	Mollusca	Bivalvia	Ostreida	Bakevellidae	Indeterminate	sp. E	Prodissoconch	0	0	1	0	0	0
NHMUK PI MB 1367(49)	Mollusca	Bivalvia	Ostreida	Bakevellidae	Indeterminate	sp. E	Prodissoconch	0	0	1	0	0	0
NHMUK PI MB 1367(51)	Mollusca	Bivalvia	Ostreida	Bakevellidae	Indeterminate	sp. E	Prodissoconch	0	0	1	0	1	0
NHMUK PI MB 1367(60)	Mollusca	Bivalvia	Ostreida	Bakevellidae	Indeterminate	sp. E	Prodissoconch	0	1	1	0	1	0
NHMUK PI MB 1367(52)	Mollusca	Bivalvia	Ostreida	Bakevellidae	Indeterminate	sp. E	Prodissoconch	0	0	1	0	0	0
NHMUK PI MB 1367(53)	Mollusca	Bivalvia	Ostreida	Bakevellidae	Indeterminate	sp. E	Prodissoconch	0	0	1	0	0	0
NHMUK PI MB 1367(54)	Mollusca	Bivalvia	Ostreida	Bakevellidae	Indeterminate	sp. E	Prodissoconch	0	0	1	0	0	0
NHMUK PI MB 1367(55)	Mollusca	Bivalvia	Ostreida	Bakevellidae	Indeterminate	sp. E	Prodissoconch	0	0	1	0	0	0
NHMUK PI MB 1367(56)	Mollusca	Bivalvia	Ostreida	Bakevellidae	Indeterminate	sp. E	Prodissoconch	0	1	0	0	0	0
NHMUK PI MB 1367(57)	Mollusca	Bivalvia	Ostreida	Bakevellidae	Indeterminate	sp. E	Prodissoconch	1	0	0	0	1	0
NHMUK PI MB 1367(58)	Mollusca	Bivalvia	Ostreida	Bakevellidae	Indeterminate	sp. E	Prodissoconch	0	0	1	1	0	0
NHMUK PI MB 1367(59)	Mollusca	Bivalvia	Ostreida	Bakevellidae	Indeterminate	sp. E	Prodissoconch	0	1	1	0	0	0
NHMUK PI MB 1367(61)	Mollusca	Bivalvia	Ostreida	Bakevellidae	Indeterminate	sp. E	Prodissoconch	0	0	1	0	1	0
NHMUK PI MB 1367(70)	Mollusca	Bivalvia	Ostreida	Bakevellidae	Indeterminate	sp. E	Prodissoconch	0	0	1	0	0	0
NHMUK PI MB 1367(62)	Mollusca	Bivalvia	Ostreida	Bakevellidae	Indeterminate	sp. E	Prodissoconch	0	0	1	0	0	0
NHMUK PI MB 1367(63)	Mollusca	Bivalvia	Ostreida	Bakevellidae	Indeterminate	sp. E	Prodissoconch	0	0	1	0	0	0
NHMUK PI MB 1367(64)	Mollusca	Bivalvia	Ostreida	Bakevellidae	Indeterminate	sp. E	Prodissoconch	1	0	0	0	0	0
NHMUK PI MB 1367(66)	Mollusca	Bivalvia	Ostreida	Bakevellidae	Indeterminate	sp. E	Prodissoconch	0	1	0	0	1	0
NHMUK PI MB 1367(67)	Mollusca	Bivalvia	Ostreida	Bakevellidae	Indeterminate	sp. E	Prodissoconch	0	0	1	0	0	0
NHMUK PI MB 1367(68)	Mollusca	Bivalvia	Ostreida	Bakevellidae	Indeterminate	sp. E	Prodissoconch	0	0	1	1	0	0
NHMUK PI MB 1367(69)	Mollusca	Bivalvia	Ostreida	Bakevellidae	Indeterminate	sp. E	Prodissoconch	1	0	0	0	1	0
NHMUK PI MB 1369(2)	Mollusca	Bivalvia	Ostreida	Bakevellidae	Indeterminate	sp. E	Prodissoconch	0	0	1	1	0	0
NHMUK PI MB 1369(12)	Mollusca	Bivalvia	Ostreida	Bakevellidae	Indeterminate	sp. E	Prodissoconch	0	0	1	0	0	0
NHMUK PI MB 1369(15)	Mollusca	Bivalvia	Ostreida	Bakevellidae	Indeterminate	sp. E	Prodissoconch	0	0	1	0	0	0
NHMUK PI MB 1369(23)	Mollusca	Bivalvia	Ostreida	Bakevellidae	Indeterminate	sp. E	Prodissoconch	0	0	1	0	0	0
NHMUK PI MB 1369(27)	Mollusca	Bivalvia	Ostreida	Bakevellidae	Indeterminate	sp. E	Prodissoconch	0	0	1	0	0	0
NHMUK PI MB 1369(29)	Mollusca	Bivalvia	Ostreida	Bakevellidae	Indeterminate	sp. E	Prodissoconch	0	1	1	1	0	0
NHMUK PI MB 1369(35)	Mollusca	Bivalvia	Ostreida	Bakevellidae	Indeterminate	sp. E	Prodissoconch	0	0	1	1	0	0
NHMUK PI MB 1369(45)	Mollusca	Bivalvia	Ostreida	Bakevellidae	Indeterminate	sp. E	Prodissoconch	0	0	1	1	0	0
NHMUK PI MB 1369(51)	Mollusca	Bivalvia	Ostreida	Bakevellidae	Indeterminate	sp. E	Prodissoconch	0	1	1	1	0	0
NHMUK PI MB 1370(44)	Mollusca	Bivalvia	Ostreida	Bakevellidae	Indeterminate	sp. E	Prodissoconch	0	1	1	0	0	0
NHMUK PI MB 1370(45)	Mollusca	Bivalvia	Ostreida	Bakevellidae	Indeterminate	sp. E	Prodissoconch	0	1	0	0	1	0
NHMUK PI MB 1370(2)	Mollusca	Bivalvia	Ostreida	Bakevellidae	Indeterminate	sp. E	Prodissoconch	1	0	0	0	1	0
NHMUK PI MB 1370(3)	Mollusca	Bivalvia	Ostreida	Bakevellidae	Indeterminate	sp. E	Prodissoconch	0	1	1	0	0	0
NHMUK PI MB 1370(4)	Mollusca	Bivalvia	Ostreida	Bakevellidae	Indeterminate	sp. E	Prodissoconch	0	0	1	0	0	0
NHMUK PI MB 1370(5)	Mollusca	Bivalvia	Ostreida	Bakevellidae	Indeterminate	sp. E	Prodissoconch	0	0	1	0	0	0
NHMUK PI MB 1370(6)	Mollusca	Bivalvia	Ostreida	Bakevellidae	Indeterminate	sp. E	Prodissoconch	1	0	0	0	0	0
NHMUK PI MB 1370(7)	Mollusca	Bivalvia	Ostreida	Bakevellidae	Indeterminate	sp. E	Prodissoconch	1	0	0	0	0	0
NHMUK PI MB 1370(8)	Mollusca	Bivalvia	Ostreida	Bakevellidae	Indeterminate	sp. E	Prodissoconch	0	0	1	0	0	0
NHMUK PI MB 1370(9)	Mollusca	Bivalvia	Ostreida	Bakevellidae	Indeterminate	sp. E	Prodissoconch	0	0	1	0	0	0
NHMUK PI MB 1370(10)	Mollusca	Bivalvia	Ostreida	Bakevellidae	Indeterminate	sp. E	Prodissoconch	0	0	1	1	0	0
NHMUK PI MB 1370(11)	Mollusca	Bivalvia	Ostreida	Bakevellidae	Indeterminate	sp. E	Prodissoconch	0	0	1	0	0	0
NHMUK PI MB 1370(12)	Mollusca	Bivalvia	Ostreida	Bakevellidae	Indeterminate	sp. E	Prodissoconch	0	0	1	0	0	0
NHMUK PI MB 1370(13)	Mollusca	Bivalvia	Ostreida	Bakevellidae	Indeterminate	sp. E	Prodissoconch	0	1	1	0	0	0
NHMUK PI MB 1370(14)	Mollusca	Bivalvia	Ostreida	Bakevellidae	Indeterminate	sp. E	Prodissoconch	0	0	1	0	0	0
NHMUK PI MB 1370(15)	Mollusca	Bivalvia	Ostreida	Bakevellidae	Indeterminate	sp. E	Prodissoconch	0	0	1	0	0	0
NHMUK PI MB 1370(16)	Mollusca	Bivalvia	Ostreida	Bakevellidae	Indeterminate	sp. E	Prodissoconch	0	0	1	0	1	0
NHMUK PI MB 1370(17)	Mollusca	Bivalvia	Ostreida	Bakevellidae	Indeterminate	sp. E	Prodissoconch	1	0	0	0	0	0
NHMUK PI MB 1370(19)	Mollusca	Bivalvia	Ostreida	Bakevellidae	Indeterminate	sp. E	Prodissoconch	0	0	1	0	0	0
NHMUK PI MB 1370(20)	Mollusca	Bivalvia	Ostreida	Bakevellidae	Indeterminate	sp. E	Prodissoconch	0	0	1	0	1	0
NHMUK PI MB 1370(21)	Mollusca	Bivalvia	Ostreida	Bakevellidae	Indeterminate	sp. E	Prodissoconch	0	0	1	0	0	0
NHMUK PI MB 1370(23)	Mollusca	Bivalvia	Ostreida	Bakevellidae	Indeterminate	sp. E	Prodissoconch	0	0	1	0	0	0
NHMUK PI MB 1370(24)	Mollusca	Bivalvia	Ostreida	Bakevellidae	Indeterminate	sp. E	Prodissoconch	0	0	1	0	1	0
NHMUK PI MB 1370(25)	Mollusca	Bivalvia	Ostreida	Bakevellidae	Indeterminate	sp. E	Prodissoconch	1	0	0	0	0	0
NHMUK PI MB 1370(26)	Mollusca	Bivalvia	Ostreida	Bakevellidae	Indeterminate	sp. E	Prodissoconch	0	0	1	0	1	0
NHMUK PI MB 1370(28)	Mollusca	Bivalvia	Ostreida	Bakevellidae	Indeterminate	sp. E	Prodissoconch	0	0	1	0	1	0
NHMUK PI MB 1370(29)	Mollusca	Bivalvia	Ostreida	Bakevellidae	Indeterminate	sp. E	Prodissoconch	0	0	1	0	0	0
NHMUK PI MB 1370(30)	Mollusca	Bivalvia	Ostreida	Bakevellidae	Indeterminate	sp. E	Prodissoconch	0	0	1	0	1	0
NHMUK PI MB 1370(31)	Mollusca	Bivalvia	Ostreida	Bakevellidae	Indeterminate	sp. E	Prodissoconch	0	0	1	0	1	0
NHMUK PI MB 1370(32)	Mollusca	Bivalvia	Ostreida	Bakevellidae	Indeterminate	sp. E	Prodissoconch	1	0	0	0	0	0
NHMUK PI MB 1370(33)	Mollusca	Bivalvia	Ostreida	Bakevellidae	Indeterminate	sp. E	Prodissoconch	1	0	0	0	1	0
NHMUK PI MB 1370(34)	Mollusca	Bivalvia	Ostreida	Bakevellidae	Indeterminate	sp. E	Prodissoconch	0	0	1	0	1	0
NHMUK PI MB 1370(35)	Mollusca	Bivalvia	Ostreida	Bakevellidae	Indeterminate	sp. E	Prodissoconch	0	0	1	0	1	0
NHMUK PI MB 1370(36)	Mollusca	Bivalvia	Ostreida	Bakevellidae	Indeterminate	sp. E	Prodissoconch	0	0	1	0	0	0
NHMUK PI MB 1370(37)	Mollusca	Bivalvia	Ostreida	Bakevellidae	Indeterminate	sp. E	Prodissoconch	0	0	1	0	0	0
NHMUK PI MB 1370(38)	Mollusca	Bivalvia	Ostreida	Bakevellidae	Indeterminate	sp. E	Prodissoconch	0	1	1	0	0	0
NHMUK PI MB 1370(39)	Mollusca	Bivalvia	Ostreida	Bakevellidae	Indeterminate	sp. E	Prodissoconch	1	0	0	0	0	0
NHMUK PI MB 1370(40)	Mollusca	Bivalvia	Ostreida	Bakevellidae	Indeterminate	sp. E	Prodissoconch	1	0	0	0	1	0
NHMUK PI MB 1370(41)	Mollusca	Bivalvia	Ostreida	Bakevellidae	Indeterminate	sp. E	Prodissoconch	0	1	1	0	0	0
NHMUK PI MB 1370(42)	Mollusca	Bivalvia	Ostreida	Bakevellidae	Indeterminate	sp. E	Prodissoconch	0	0	1	0	0	0
NHMUK PI MB 1370(43)	Mollusca	Bivalvia	Ostreida	Bakevellidae	Indeterminate	sp. E	Prodissoconch	1	0	0	0	1	0
NHMUK PI MB 1371(1)	Mollusca	Bivalvia	Ostreida	Bakevellidae	Indeterminate	sp. E	Prodissoconch	0	1	1	NA	NA	NA	Bad condition
NHMUK PI MB 1371(2)	Mollusca	Bivalvia	Ostreida	Bakevellidae	Indeterminate	sp. E	Prodissoconch	1	0	0	0	0	0
NHMUK PI MB 1371(3)	Mollusca	Bivalvia	Ostreida	Bakevellidae	Indeterminate	sp. E	Prodissoconch	0	1	1	0	0	0
NHMUK PI MB 1371(4)	Mollusca	Bivalvia	Ostreida	Bakevellidae	Indeterminate	sp. E	Prodissoconch	0	1	1	0	0	0
NHMUK PI MB 1371(5)	Mollusca	Bivalvia	Ostreida	Bakevellidae	Indeterminate	sp. E	Prodissoconch	0	0	1	0	0	0
NHMUK PI MB 1371(6)	Mollusca	Bivalvia	Ostreida	Bakevellidae	Indeterminate	sp. E	Prodissoconch	0	1	1	0	0	0
NHMUK PI MB 1371(7)	Mollusca	Bivalvia	Ostreida	Bakevellidae	Indeterminate	sp. E	Prodissoconch	1	0	0	0	0	0
NHMUK PI MB 1371(8)	Mollusca	Bivalvia	Ostreida	Bakevellidae	Indeterminate	sp. E	Prodissoconch	0	1	1	0	1	0
NHMUK PI MB 1371(9)	Mollusca	Bivalvia	Ostreida	Bakevellidae	Indeterminate	sp. E	Prodissoconch	1	0	0	0	1	0
NHMUK PI MB 1371(18)	Mollusca	Bivalvia	Ostreida	Bakevellidae	Indeterminate	sp. E	Prodissoconch	0	1	1	0	0	0
NHMUK PI MB 1371(19)	Mollusca	Bivalvia	Ostreida	Bakevellidae	Indeterminate	sp. E	Prodissoconch	0	0	1	0	0	0
NHMUK PI MB 1371(10)	Mollusca	Bivalvia	Ostreida	Bakevellidae	Indeterminate	sp. E	Prodissoconch	0	1	1	1	0	0
NHMUK PI MB 1371(11)	Mollusca	Bivalvia	Ostreida	Bakevellidae	Indeterminate	sp. E	Prodissoconch	0	0	1	0	0	0
NHMUK PI MB 1371(12)	Mollusca	Bivalvia	Ostreida	Bakevellidae	Indeterminate	sp. E	Prodissoconch	0	0	1	0	0	0
NHMUK PI MB 1371(13)	Mollusca	Bivalvia	Ostreida	Bakevellidae	Indeterminate	sp. E	Prodissoconch	0	0	0	0	1	0
NHMUK PI MB 1371(14)	Mollusca	Bivalvia	Ostreida	Bakevellidae	Indeterminate	sp. E	Prodissoconch	1	0	0	0	0	0
NHMUK PI MB 1371(15)	Mollusca	Bivalvia	Ostreida	Bakevellidae	Indeterminate	sp. E	Prodissoconch	0	0	1	0	0	0
NHMUK PI MB 1371(16)	Mollusca	Bivalvia	Ostreida	Bakevellidae	Indeterminate	sp. E	Prodissoconch	0	1	1	0	0	0
NHMUK PI MB 1371(17)	Mollusca	Bivalvia	Ostreida	Bakevellidae	Indeterminate	sp. E	Prodissoconch	1	0	0	0	0	0
NHMUK PI MB 1371(20)	Mollusca	Bivalvia	Ostreida	Bakevellidae	Indeterminate	sp. E	Prodissoconch	1	0	0	0	0	0
NHMUK PI MB 1371(29)	Mollusca	Bivalvia	Ostreida	Bakevellidae	Indeterminate	sp. E	Prodissoconch	0	0	1	0	0	0
NHMUK PI MB 1371(30)	Mollusca	Bivalvia	Ostreida	Bakevellidae	Indeterminate	sp. E	Prodissoconch	1	0	0	0	0	0
NHMUK PI MB 1371(22)	Mollusca	Bivalvia	Ostreida	Bakevellidae	Indeterminate	sp. E	Prodissoconch	0	0	1	0	0	0
NHMUK PI MB 1371(23)	Mollusca	Bivalvia	Ostreida	Bakevellidae	Indeterminate	sp. E	Prodissoconch	0	0	1	0	0	0
NHMUK PI MB 1371(24)	Mollusca	Bivalvia	Ostreida	Bakevellidae	Indeterminate	sp. E	Prodissoconch	0	1	1	0	1	0
NHMUK PI MB 1371(25)	Mollusca	Bivalvia	Ostreida	Bakevellidae	Indeterminate	sp. E	Prodissoconch	0	1	1	0	0	0
NHMUK PI MB 1371(26)	Mollusca	Bivalvia	Ostreida	Bakevellidae	Indeterminate	sp. E	Prodissoconch	0	0	1	0	0	0
NHMUK PI MB 1371(27)	Mollusca	Bivalvia	Ostreida	Bakevellidae	Indeterminate	sp. E	Prodissoconch	0	0	1	0	1	0
NHMUK PI MB 1371(28)	Mollusca	Bivalvia	Ostreida	Bakevellidae	Indeterminate	sp. E	prodissoconch	0	1	0	0	0	0
NHMUK PI MB 1371(32)	Mollusca	Bivalvia	Ostreida	Bakevellidae	Indeterminate	sp. E	Prodissoconch	0	1	0	0	0	0
NHMUK PI MB 1371(41)	Mollusca	Bivalvia	Ostreida	Bakevellidae	Indeterminate	sp. E	Prodissoconch	1	0	0	0	0	0
NHMUK PI MB 1371(42)	Mollusca	Bivalvia	Ostreida	Bakevellidae	Indeterminate	sp. E	Prodissoconch	0	1	0	0	0	0
NHMUK PI MB 1371(33)	Mollusca	Bivalvia	Ostreida	Bakevellidae	Indeterminate	sp. E	Prodissoconch	0	0	1	0	0	0
NHMUK PI MB 1371(34)	Mollusca	Bivalvia	Ostreida	Bakevellidae	Indeterminate	sp. E	Prodissoconch	0	1	1	0	0	0
NHMUK PI MB 1371(35)	Mollusca	Bivalvia	Ostreida	Bakevellidae	Indeterminate	sp. E	Prodissoconch	0	0	1	1	0	0
NHMUK PI MB 1371(36)	Mollusca	Bivalvia	Ostreida	Bakevellidae	Indeterminate	sp. E	Prodissoconch	1	0	0	0	0	0
NHMUK PI MB 1371(37)	Mollusca	Bivalvia	Ostreida	Bakevellidae	Indeterminate	sp. E	Prodissoconch	0	1	0	0	0	0
NHMUK PI MB 1371(38)	Mollusca	Bivalvia	Ostreida	Bakevellidae	Indeterminate	sp. E	Prodissoconch	0	1	1	0	1	0
NHMUK PI MB 1371(39)	Mollusca	Bivalvia	Ostreida	Bakevellidae	Indeterminate	sp. E	Prodissoconch	0	0	1	0	0	0
NHMUK PI MB 1371(40)	Mollusca	Bivalvia	Ostreida	Bakevellidae	Indeterminate	sp. E	Prodissoconch	0	0	0	1	1	0
NHMUK PI MB 1371(43)	Mollusca	Bivalvia	Ostreida	Bakevellidae	Indeterminate	sp. E	Prodissoconch	0	0	1	0	0	0
NHMUK PI MB 1371(52)	Mollusca	Bivalvia	Ostreida	Bakevellidae	Indeterminate	sp. E	Prodissoconch	0	0	1	0	1	0
NHMUK PI MB 1371(44)	Mollusca	Bivalvia	Ostreida	Bakevellidae	Indeterminate	sp. E	Prodissoconch	0	1	1	0	0	0
NHMUK PI MB 1371(45)	Mollusca	Bivalvia	Ostreida	Bakevellidae	Indeterminate	sp. E	Prodissoconch	0	0	1	0	0	0
NHMUK PI MB 1371(46)	Mollusca	Bivalvia	Ostreida	Bakevellidae	Indeterminate	sp. E	Prodissoconch	0	0	1	0	0	0
NHMUK PI MB 1371(48)	Mollusca	Bivalvia	Ostreida	Bakevellidae	Indeterminate	sp. E	Prodissoconch	0	0	1	0	0	0
NHMUK PI MB 1371(49)	Mollusca	Bivalvia	Ostreida	Bakevellidae	Indeterminate	sp. E	Prodissoconch	1	0	0	0	0	0
NHMUK PI MB 1371(51)	Mollusca	Bivalvia	Ostreida	Bakevellidae	Indeterminate	sp. E	Prodissoconch	0	0	1	0	0	0
NHMUK PI MB 1371(53)	Mollusca	Bivalvia	Ostreida	Bakevellidae	Indeterminate	sp. E	Prodissoconch	0	0	1	1	0	0
NHMUK PI MB 1371(54)	Mollusca	Bivalvia	Ostreida	Bakevellidae	Indeterminate	sp. E	Prodissoconch	0	1	1	0	0	0
NHMUK PI MB 1371(55)	Mollusca	Bivalvia	Ostreida	Bakevellidae	Indeterminate	sp. E	Prodissoconch	0	0	1	0	0	0
NHMUK PI MB 1371(56)	Mollusca	Bivalvia	Ostreida	Bakevellidae	Indeterminate	sp. E	Prodissoconch	0	0	1	1	0	0
NHMUK PI MB 1371(57)	Mollusca	Bivalvia	Ostreida	Bakevellidae	Indeterminate	sp. E	Prodissoconch	0	0	1	0	0	0
NHMUK PI MB 1371(58)	Mollusca	Bivalvia	Ostreida	Bakevellidae	Indeterminate	sp. E	Prodissoconch	0	0	1	0	0	0
NHMUK PI MB 1371(59)	Mollusca	Bivalvia	Ostreida	Bakevellidae	Indeterminate	sp. E	Prodissoconch	0	0	1	0	0	0
NHMUK PI MB 1371(60)	Mollusca	Bivalvia	Ostreida	Bakevellidae	Indeterminate	sp. E	Prodissoconch	0	0	1	0	0	0
NHMUK PI MB 1371(61)	Mollusca	Bivalvia	Ostreida	Bakevellidae	Indeterminate	sp. E	Prodissoconch	0	1	0	0	1	0
NHMUK PI MB 1371(62)	Mollusca	Bivalvia	Ostreida	Bakevellidae	Indeterminate	sp. E	Prodissoconch	0	0	1	0	0	0
NHMUK PI MB 1371(63)	Mollusca	Bivalvia	Ostreida	Bakevellidae	Indeterminate	sp. E	Prodissoconch	1	0	0	0	0	0
NHMUK PI MB 1371(64)	Mollusca	Bivalvia	Ostreida	Bakevellidae	Indeterminate	sp. E	Prodissoconch	0	1	1	0	0	0
NHMUK PI MB 1371(65)	Mollusca	Bivalvia	Ostreida	Bakevellidae	Indeterminate	sp. E	Prodissoconch	0	0	1	0	0	0
NHMUK PI MB 1371(66)	Mollusca	Bivalvia	Ostreida	Bakevellidae	Indeterminate	sp. E	Prodissoconch	0	0	1	0	0	0
NHMUK PI MB 1373(9)	Mollusca	Bivalvia	Ostreida	Bakevellidae	Indeterminate	sp. E	Prodissoconch	0	0	1	0	0	0
NHMUK PI MB 1373(11)	Mollusca	Bivalvia	Ostreida	Bakevellidae	Indeterminate	sp. E	Prodissoconch	0	1	0	0	0	0
NHMUK PI MB 1373(20)	Mollusca	Bivalvia	Ostreida	Bakevellidae	Indeterminate	sp. E	Prodissoconch	0	1	NA	0	NA	NA
NHMUK PI MB 1373(14)	Mollusca	Bivalvia	Ostreida	Bakevellidae	Indeterminate	sp. E	Prodissoconch	0	0	1	0	NA	NA	Internal View
NHMUK PI MB 1373(16)	Mollusca	Bivalvia	Ostreida	Bakevellidae	Indeterminate	sp. E	Prodissoconch	NA	0	NA	0	NA	NA	Internal View
NHMUK PI MB 1373(21)	Mollusca	Bivalvia	Ostreida	Bakevellidae	Indeterminate	sp. E	Prodissoconch	0	0	1	1	0	0
NHMUK PI MB 1373(25)	Mollusca	Bivalvia	Ostreida	Bakevellidae	Indeterminate	sp. E	Prodissoconch	0	0	1	0	0	0
NHMUK PI MB 1373(35)	Mollusca	Bivalvia	Ostreida	Bakevellidae	Indeterminate	sp. E	Prodissoconch	0	0	1	0	NA	NA	Internal View
NHMUK PI MB 1373(38)	Mollusca	Bivalvia	Ostreida	Bakevellidae	Indeterminate	sp. E	Prodissoconch	0	0	1	1	1	0
NHMUK PI MB 1375(3)	Mollusca	Bivalvia	Ostreida	Bakevellidae	Indeterminate	sp. E	Prodissoconch	0	1	1	0	0	0
NHMUK PI MB 1375(8)	Mollusca	Bivalvia	Ostreida	Bakevellidae	Indeterminate	sp. E	Prodissoconch	0	1	1	0	0	0
NHMUK PI MB 1375(44)	Mollusca	Bivalvia	Ostreida	Bakevellidae	Indeterminate	sp. E	Prodissoconch	0	0	1	1	0	0
NHMUK PI MB 1377(20)	Mollusca	Bivalvia	Ostreida	Bakevellidae	Indeterminate	sp. E	Prodissoconch	0	0	1	0	0	0
NHMUK PI MB 1377(21)	Mollusca	Bivalvia	Ostreida	Bakevellidae	Indeterminate	sp. E	Prodissoconch	1	0	0	0	0	0
NHMUK PI MB 1377(41)	Mollusca	Bivalvia	Ostreida	Bakevellidae	Indeterminate	sp. E	Prodissoconch	0	0	1	0	0	0
NHMUK PI MB 1377(55)	Mollusca	Bivalvia	Ostreida	Bakevellidae	Indeterminate	sp. E	Prodissoconch	0	0	1	1	0	0
NHMUK PI MB 1377(56)	Mollusca	Bivalvia	Ostreida	Bakevellidae	Indeterminate	sp. E	Prodissoconch	0	0	1	0	0	0
NHMUK PI MB 1377(64)	Mollusca	Bivalvia	Ostreida	Bakevellidae	Indeterminate	sp. E	Prodissoconch	0	1	1	0	0	0
NHMUK PI MB 1377(65)	Mollusca	Bivalvia	Ostreida	Bakevellidae	Indeterminate	sp. E	Prodissoconch	0	0	1	0	0	0
NHMUK PI MB 1377(68)	Mollusca	Bivalvia	Ostreida	Bakevellidae	Indeterminate	sp. E	Prodissoconch	0	0	1	0	1	0
NHMUK PI MB 1377(72)	Mollusca	Bivalvia	Ostreida	Bakevellidae	Indeterminate	sp. E	prodissoconch	0	0	1	1	0	0
NHMUK PI MB 1377(73)	Mollusca	Bivalvia	Ostreida	Bakevellidae	Indeterminate	sp. E	prodissoconch	0	0	1	0	0	0
NHMUK PI MB 1379(5)	Mollusca	Bivalvia	Ostreida	Bakevellidae	Indeterminate	sp. E	Prodissoconch	0	1	NA	0	NA	NA	Internal View
NHMUK PI MB 1381(1)	Mollusca	Bivalvia	Ostreida	Bakevellidae	Indeterminate	sp. E	Prodissoconch	0	0	1	0	0	0
NHMUK PI MB 1381(115)	Mollusca	Bivalvia	Ostreida	Bakevellidae	Indeterminate	sp. E	Prodissoconch	0	0	1	0	0	0
NHMUK PI MB 1381(110)	Mollusca	Bivalvia	Ostreida	Bakevellidae	Indeterminate	sp. E	Prodissoconch	0	0	1	1	0	0
NHMUK PI MB 1381(113)	Mollusca	Bivalvia	Ostreida	Bakevellidae	Indeterminate	sp. E	Prodissoconch	0	0	1	0	NA	NA	Internal View
NHMUK PI MB 1381(11)	Mollusca	Bivalvia	Ostreida	Bakevellidae	Indeterminate	sp. E	Prodissoconch	NA	0	NA	0	NA	NA	Internal View
NHMUK PI MB 1381(12)	Mollusca	Bivalvia	Ostreida	Bakevellidae	Indeterminate	sp. E	Prodissoconch	0	0	1	1	0	0
NHMUK PI MB 1381(6)	Mollusca	Bivalvia	Ostreida	Bakevellidae	Indeterminate	sp. E	Prodissoconch	0	0	1	0	0	0
NHMUK PI MB 1381(15)	Mollusca	Bivalvia	Ostreida	Bakevellidae	Indeterminate	sp. E	Prodissoconch	0	0	1	0	0	0
NHMUK PI MB 1381(17)	Mollusca	Bivalvia	Ostreida	Bakevellidae	Indeterminate	sp. E	Prodissoconch	0	0	1	0	0	0
NHMUK PI MB 1381(19)	Mollusca	Bivalvia	Ostreida	Bakevellidae	Indeterminate	sp. E	Prodissoconch	0	0	1	0	0	0
NHMUK PI MB 1381(31)	Mollusca	Bivalvia	Ostreida	Bakevellidae	Indeterminate	sp. E	Prodissoconch	0	1	1	0	0	0
NHMUK PI MB 1381(37)	Mollusca	Bivalvia	Ostreida	Bakevellidae	Indeterminate	sp. E	Prodissoconch	0	0	1	0	0	0
NHMUK PI MB 1381(45)	Mollusca	Bivalvia	Ostreida	Bakevellidae	Indeterminate	sp. E	Prodissoconch	0	1	1	0	0	0
NHMUK PI MB 1381(67)	Mollusca	Bivalvia	Ostreida	Bakevellidae	Indeterminate	sp. E	Prodissoconch	0	1	1	0	0	0
NHMUK PI MB 1381(58)	Mollusca	Bivalvia	Ostreida	Bakevellidae	Indeterminate	sp. E	Prodissoconch	0	0	1	1	0	0
NHMUK PI MB 1381(62)	Mollusca	Bivalvia	Ostreida	Bakevellidae	Indeterminate	sp. E	Prodissoconch	0	0	NA	1	NA	NA	Internal View
NHMUK PI MB 1381(64)	Mollusca	Bivalvia	Ostreida	Bakevellidae	Indeterminate	sp. E	Prodissoconch	1	0	0	0	0	0
NHMUK PI MB 1381(85)	Mollusca	Bivalvia	Ostreida	Bakevellidae	Indeterminate	sp. E	Prodissoconch	0	0	1	0	0	0
NHMUK PI MB 1381(86)	Mollusca	Bivalvia	Ostreida	Bakevellidae	Indeterminate	sp. E	Prodissoconch	0	0	1	1	0	0
NHMUK PI MB 1381(79)	Mollusca	Bivalvia	Ostreida	Bakevellidae	Indeterminate	sp. E	Prodissoconch	0	1	1	0	0	0
NHMUK PI MB 1381(91)	Mollusca	Bivalvia	Ostreida	Bakevellidae	Indeterminate	sp. E	Prodissoconch	0	1	1	0	0	0
NHMUK PI MB 1381(94)	Mollusca	Bivalvia	Ostreida	Bakevellidae	Indeterminate	sp. E	Prodissoconch	0	0	1	0	0	0
NHMUK PI MB 1381(100)	Mollusca	Bivalvia	Ostreida	Bakevellidae	Indeterminate	sp. E	Prodissoconch	1	0	0	0	0	0
NHMUK PI MB 1381(101)	Mollusca	Bivalvia	Ostreida	Bakevellidae	Indeterminate	sp. E	Prodissoconch	0	0	1	0	0	0
NHMUK PI MG 1587(1)	Mollusca	Bivalvia	Ostreida	Bakevellidae	Indeterminate	sp. E	Prodissoconch	1	0	0	0	1	0
NHMUK PI MG 1587(2)	Mollusca	Bivalvia	Ostreida	Bakevellidae	Indeterminate	sp. E	Prodissoconch	0	0	1	0	0	0
NHMUK PI MG 1587(3)	Mollusca	Bivalvia	Ostreida	Bakevellidae	Indeterminate	sp. E	Prodissoconch	0	0	1	0	0	0
NHMUK PI MG 1587(4)	Mollusca	Bivalvia	Ostreida	Bakevellidae	Indeterminate	sp. E	Prodissoconch	0	0	1	0	0	0
NHMUK PI MG 1587(5)	Mollusca	Bivalvia	Ostreida	Bakevellidae	Indeterminate	sp. E	Prodissoconch	0	0	1	0	NA	NA	Internal View
NHMUK PI MG 1587(6)	Mollusca	Bivalvia	Ostreida	Bakevellidae	Indeterminate	sp. E	Prodissoconch	0	0	1	0	NA	NA	Internal View
NHMUK PI MG 1587(12)	Mollusca	Bivalvia	Ostreida	Bakevellidae	Indeterminate	sp. E	Prodissoconch	0	0	1	0	0	0
NHMUK PI MB 1384(26)	Mollusca	Bivalvia	Ostreida	Bakevellidae	Indeterminate	sp. E	Prodissoconch	0	0	1	0	0	0
NHMUK PI MB 1385(3)	Mollusca	Bivalvia	Ostreida	Bakevellidae	Indeterminate	sp. E	Prodissoconch	0	1	0	0	0	0
NHMUK PI MB 1385(8)	Mollusca	Bivalvia	Ostreida	Bakevellidae	Indeterminate	sp. E	Prodissoconch	0	0	1	0	0	0
NHMUK PI MB 1385(27)	Mollusca	Bivalvia	Ostreida	Bakevellidae	Indeterminate	sp. E	prodissoconch	0	1	0	0	0	0
NHMUK PI MB 1385(31)	Mollusca	Bivalvia	Ostreida	Bakevellidae	Indeterminate	sp. E	Prodissoconch	0	1	1	NA	NA	NA	Bad condition
NHMUK PI MB 1385(32)	Mollusca	Bivalvia	Ostreida	Bakevellidae	Indeterminate	sp. E	Prodissoconch	0	1	1	0	0	0
NHMUK PI MB 1385(36)	Mollusca	Bivalvia	Ostreida	Bakevellidae	Indeterminate	sp. E	Prodissoconch	0	1	1	0	0	0
NHMUK PI MB 1388(11)	Mollusca	Bivalvia	Ostreida	Bakevellidae	Indeterminate	sp. E	Prodissoconch	0	1	0	0	0	0
NHMUK PI MB 1388(6)	Mollusca	Bivalvia	Ostreida	Bakevellidae	Indeterminate	sp. E	Prodissoconch	NA	0	NA	0	NA	NA	Internal View
NHMUK PI MB 1388(8)	Mollusca	Bivalvia	Ostreida	Bakevellidae	Indeterminate	sp. E	Prodissoconch	0	1	1	0	0	0
NHMUK PI MB 1388(13)	Mollusca	Bivalvia	Ostreida	Bakevellidae	Indeterminate	sp. E	Prodissoconch	1	0	0	0	0	0
NHMUK PI MB 1388(14)	Mollusca	Bivalvia	Ostreida	Bakevellidae	Indeterminate	sp. E	Prodissoconch	0	1	1	0	0	0
NHMUK PI MB 1388(18)	Mollusca	Bivalvia	Ostreida	Bakevellidae	Indeterminate	sp. E	Prodissoconch	0	0	1	0	0	0
NHMUK PI MB 1388(26)	Mollusca	Bivalvia	Ostreida	Bakevellidae	Indeterminate	sp. E	Prodissoconch	0	1	0	0	0	0
NHMUK PI MB 1388(27)	Mollusca	Bivalvia	Ostreida	Bakevellidae	Indeterminate	sp. E	prodissoconch	1	0	0	0	0	0
NHMUK PI MB 1388(31)	Mollusca	Bivalvia	Ostreida	Bakevellidae	Indeterminate	sp. E	Prodissoconch	0	1	1	NA	NA	NA	Bad condition
NHMUK PI MB 1388(67)	Mollusca	Bivalvia	Ostreida	Bakevellidae	Indeterminate	sp. E	prodissoconch	0	0	1	0	0	0
NHMUK PI MB 1389(21)	Mollusca	Bivalvia	Ostreida	Bakevellidae	Indeterminate	sp. E	Prodissoconch	0	0	1	0	0	0
NHMUK PI MB 1389(63)	Mollusca	Bivalvia	Ostreida	Bakevellidae	Indeterminate	sp. E	Prodissoconch	0	0	1	0	0	0
NHMUK PI MB 1389(69)	Mollusca	Bivalvia	Ostreida	Bakevellidae	Indeterminate	sp. E	Prodissoconch	0	0	1	0	0	0
NHMUK PI MB 1389(72)	Mollusca	Bivalvia	Ostreida	Bakevellidae	Indeterminate	sp. E	Prodissoconch	0	0	1	0	NA	NA	Internal View
NHMUK PI MB 1341(13)	Mollusca	Bivalvia	Pectinida	Pectinidae?	Indeterminate	sp. A	Prodissoconch	0	0	1	1	0	0
NHMUK PI MB 1341(9)	Mollusca	Bivalvia	Pectinida	Pectinidae?	Indeterminate	sp. A	Prodissoconch	0	0	1	0	0	0
NHMUK PI MB 1341(14)	Mollusca	Bivalvia	Pectinida	Pectinidae?	Indeterminate	sp. A	Prodissoconch	0	0	1	1	0	0
NHMUK PI MB 1347(4)	Mollusca	Bivalvia	Pectinida	Pectinidae?	Indeterminate	sp. A	Prodissoconch	0	1	1	1	0	0
NHMUK PI MB 1347(33)	Mollusca	Bivalvia	Pectinida	Pectinidae?	Indeterminate	sp. A	Prodissoconch	0	1	1	1	0	0
NHMUK PI MB 1360(10)	Mollusca	Bivalvia	Pectinida	Pectinidae?	Indeterminate	sp. A	Prodissoconch	0	0	1	1	0	0
NHMUK PI MB 1360(11)	Mollusca	Bivalvia	Pectinida	Pectinidae?	Indeterminate	sp. A	Prodissoconch	0	0	1	0	0	0
NHMUK PI MB 1360(6)	Mollusca	Bivalvia	Pectinida	Pectinidae?	Indeterminate	sp. A	Prodissoconch	0	0	NA	1	NA	NA	Internal View
NHMUK PI MB 1360(7)	Mollusca	Bivalvia	Pectinida	Pectinidae?	Indeterminate	sp. A	Prodissoconch	1	0	0	0	0	0
NHMUK PI MB 1360(21)	Mollusca	Bivalvia	Pectinida	Pectinidae?	Indeterminate	sp. A	Prodissoconch	0	1	1	0	0	0
NHMUK PI MB 1360(30)	Mollusca	Bivalvia	Pectinida	Pectinidae?	Indeterminate	sp. A	Prodissoconch	0	0	1	0	0	0
NHMUK PI MB 1360(37)	Mollusca	Bivalvia	Pectinida	Pectinidae?	Indeterminate	sp. A	Prodissoconch	0	0	1	1	0	0
NHMUK PI MB 1360(40)	Mollusca	Bivalvia	Pectinida	Pectinidae?	Indeterminate	sp. A	Prodissoconch	0	0	1	0	0	0
NHMUK PI MB 1360(41)	Mollusca	Bivalvia	Pectinida	Pectinidae?	Indeterminate	sp. A	Prodissoconch	NA	0	NA	0	NA	NA	Internal View
NHMUK PI MB 1360(49)	Mollusca	Bivalvia	Pectinida	Pectinidae?	Indeterminate	sp. A	Prodissoconch	0	0	1	0	0	0
NHMUK PI MB 1363(1)	Mollusca	Bivalvia	Pectinida	Pectinidae?	Indeterminate	sp. A	Prodissoconch	0	0	1	0	0	0
NHMUK PI MB 1363(109)	Mollusca	Bivalvia	Pectinida	Pectinidae?	Indeterminate	sp. A	Prodissoconch	0	0	1	1	0	0
NHMUK PI MB 1363(5)	Mollusca	Bivalvia	Pectinida	Pectinidae?	Indeterminate	sp. A	Prodissoconch	0	0	1	0	0	0
NHMUK PI MB 1363(6)	Mollusca	Bivalvia	Pectinida	Pectinidae?	Indeterminate	sp. A	Prodissoconch	0	0	1	0	0	0
NHMUK PI MB 1363(7)	Mollusca	Bivalvia	Pectinida	Pectinidae?	Indeterminate	sp. A	Prodissoconch	0	1	1	0	0	0
NHMUK PI MB 1363(48)	Mollusca	Bivalvia	Pectinida	Pectinidae?	Indeterminate	sp. A	Prodissoconch	0	0	1	0	0	0	Drill holes?
NHMUK PI MB 1363(64)	Mollusca	Bivalvia	Pectinida	Pectinidae?	Indeterminate	sp. A	Prodissoconch	0	0	1	0	0	0
NHMUK PI MB 1363(68)	Mollusca	Bivalvia	Pectinida	Pectinidae?	Indeterminate	sp. A	Prodissoconch	0	0	1	0	0	0
NHMUK PI MB 1363(60)	Mollusca	Bivalvia	Pectinida	Pectinidae?	Indeterminate	sp. A	Prodissoconch	NA	0	NA	0	NA	NA	Internal View
NHMUK PI MB 1363(94)	Mollusca	Bivalvia	Pectinida	Pectinidae?	Indeterminate	sp. A	Prodissoconch	0	0	1	0	0	0
NHMUK PI MB 1363(97)	Mollusca	Bivalvia	Pectinida	Pectinidae?	Indeterminate	sp. A	Prodissoconch	0	0	1	1	0	0
NHMUK PI MB 1363(101)	Mollusca	Bivalvia	Pectinida	Pectinidae?	Indeterminate	sp. A	Prodissoconch	1	0	0	0	0	0
NHMUK PI MB 1367(30)	Mollusca	Bivalvia	Pectinida	Pectinidae?	Indeterminate	sp. A	Prodissoconch	0	0	1	0	0	0
NHMUK PI MB 1373(5)	Mollusca	Bivalvia	Pectinida	Pectinidae?	Indeterminate	sp. A	Prodissoconch	0	0	1	1	0	0
NHMUK PI MB 1373(13)	Mollusca	Bivalvia	Pectinida	Pectinidae?	Indeterminate	sp. A	Prodissoconch	1	0	0	0	0	0	Drill holes?
NHMUK PI MB 1373(15)	Mollusca	Bivalvia	Pectinida	Pectinidae?	Indeterminate	sp. A	Prodissoconch	0	0	1	0	0	0
NHMUK PI MB 1373(17)	Mollusca	Bivalvia	Pectinida	Pectinidae?	Indeterminate	sp. A	Prodissoconch	1	0	0	0	0	0
NHMUK PI MB 1373(22)	Mollusca	Bivalvia	Pectinida	Pectinidae?	Indeterminate	sp. A	Prodissoconch	0	1	0	0	0	0
NHMUK PI MB 1373(23)	Mollusca	Bivalvia	Pectinida	Pectinidae?	Indeterminate	sp. A	Prodissoconch	0	0	1	0	0	0
NHMUK PI MB 1373(24)	Mollusca	Bivalvia	Pectinida	Pectinidae?	Indeterminate	sp. A	Prodissoconch	0	1	1	0	0	0
NHMUK PI MB 1373(30)	Mollusca	Bivalvia	Pectinida	Pectinidae?	Indeterminate	sp. A	Prodissoconch	0	0	1	0	0	0
NHMUK PI MB 1373(31)	Mollusca	Bivalvia	Pectinida	Pectinidae?	Indeterminate	sp. A	Prodissoconch	0	0	1	1	0	0
NHMUK PI MB 1373(37)	Mollusca	Bivalvia	Pectinida	Pectinidae?	Indeterminate	sp. A	Prodissoconch	0	1	0	0	0	0
NHMUK PI MB 1373(39)	Mollusca	Bivalvia	Pectinida	Pectinidae?	Indeterminate	sp. A	Prodissoconch	0	0	1	0	0	0
NHMUK PI MB 1375(12)	Mollusca	Bivalvia	Pectinida	Pectinidae?	Indeterminate	sp. A	Prodissoconch	1	0	0	0	0	0
NHMUK PI MB 1377(4)	Mollusca	Bivalvia	Pectinida	Pectinidae?	Indeterminate	sp. A	Prodissoconch	0	0	1	1	0	0
NHMUK PI MB 1381(108)	Mollusca	Bivalvia	Pectinida	Pectinidae?	Indeterminate	sp. A	Prodissoconch	0	0	1	0	0	0
NHMUK PI MB 1381(112)	Mollusca	Bivalvia	Pectinida	Pectinidae?	Indeterminate	sp. A	Prodissoconch	0	0	1	0	0	0
NHMUK PI MB 1381(114)	Mollusca	Bivalvia	Pectinida	Pectinidae?	Indeterminate	sp. A	Prodissoconch	0	0	1	0	0	0
NHMUK PI MB 1381(25)	Mollusca	Bivalvia	Pectinida	Pectinidae?	Indeterminate	sp. A	Prodissoconch	0	1	1	1	0	0
NHMUK PI MB 1381(27)	Mollusca	Bivalvia	Pectinida	Pectinidae?	Indeterminate	sp. A	Prodissoconch	0	0	1	0	0	0
NHMUK PI MB 1381(40)	Mollusca	Bivalvia	Pectinida	Pectinidae?	Indeterminate	sp. A	Prodissoconch	0	0	1	0	0	0
NHMUK PI MB 1381(41)	Mollusca	Bivalvia	Pectinida	Pectinidae?	Indeterminate	sp. A	Prodissoconch	0	0	1	0	0	0
NHMUK PI MB 1381(53)	Mollusca	Bivalvia	Pectinida	Pectinidae?	Indeterminate	sp. A	Prodissoconch	0	0	1	0	0	0
NHMUK PI MB 1381(54)	Mollusca	Bivalvia	Pectinida	Pectinidae?	Indeterminate	sp. A	Prodissoconch	0	0	1	0	0	0
NHMUK PI MB 1381(68)	Mollusca	Bivalvia	Pectinida	Pectinidae?	Indeterminate	sp. A	Prodissoconch	0	0	1	1	0	0
NHMUK PI MB 1381(72)	Mollusca	Bivalvia	Pectinida	Pectinidae?	Indeterminate	sp. A	Prodissoconch	NA	0	NA	0	NA	NA	Internal View
NHMUK PI MB 1381(60)	Mollusca	Bivalvia	Pectinida	Pectinidae?	Indeterminate	sp. A	Prodissoconch	0	0	1	0	0	0
NHMUK PI MB 1381(74)	Mollusca	Bivalvia	Pectinida	Pectinidae?	Indeterminate	sp. A	Prodissoconch	0	1	1	1	NA	NA	Internal View
NHMUK PI MB 1381(81)	Mollusca	Bivalvia	Pectinida	Pectinidae?	Indeterminate	sp. A	Prodissoconch	0	0	1	0	0	0
NHMUK PI MB 1381(95)	Mollusca	Bivalvia	Pectinida	Pectinidae?	Indeterminate	sp. A	Prodissoconch	0	0	1	0	0	0
NHMUK PI MB 1381(98)	Mollusca	Bivalvia	Pectinida	Pectinidae?	Indeterminate	sp. A	Prodissoconch	NA	0	NA	0	NA	NA	Internal View
NHMUK PI MB 1381(99)	Mollusca	Bivalvia	Pectinida	Pectinidae?	Indeterminate	sp. A	Prodissoconch	1	0	0	0	0	0
NHMUK PI MB 1384(10)	Mollusca	Bivalvia	Pectinida	Pectinidae?	Indeterminate	sp. A	Prodissoconch	0	1	0	0	0	0
NHMUK PI MB 1384(31)	Mollusca	Bivalvia	Pectinida	Pectinidae?	Indeterminate	sp. A	Prodissoconch	1	0	0	0	0	0
NHMUK PI MB 1384(36)	Mollusca	Bivalvia	Pectinida	Pectinidae?	Indeterminate	sp. A	Prodissoconch	0	0	1	0	0	0
NHMUK PI MB 1385(18)	Mollusca	Bivalvia	Pectinida	Pectinidae?	Indeterminate	sp. A	Prodissoconch	0	0	1	0	0	0
NHMUK PI MB 1388(20)	Mollusca	Bivalvia	Pectinida	Pectinidae?	Indeterminate	sp. A	Prodissoconch	0	1	1	0	0	0
NHMUK PI MB 1388(35)	Mollusca	Bivalvia	Pectinida	Pectinidae?	Indeterminate	sp. A	Prodissoconch	0	1	1	0	0	0
NHMUK PI MB 1388(36)	Mollusca	Bivalvia	Pectinida	Pectinidae?	Indeterminate	sp. A	Prodissoconch	0	1	0	0	0	0
NHMUK PI MB 1388(33)	Mollusca	Bivalvia	Pectinida	Pectinidae?	Indeterminate	sp. A	Prodissoconch	0	0	1	0	0	0
NHMUK PI MB 1388(42)	Mollusca	Bivalvia	Pectinida	Pectinidae?	Indeterminate	sp. A	Prodissoconch	0	0	1	0	NA	NA	Internal View
NHMUK PI MB 1388(65)	Mollusca	Bivalvia	Pectinida	Pectinidae?	Indeterminate	sp. A	Prodissoconch	0	1	0	0	0	0
NHMUK PI MB 1388(59)	Mollusca	Bivalvia	Pectinida	Pectinidae?	Indeterminate	sp. A	Prodissoconch	1	0	0	0	0	0
NHMUK PI MB 1388(77)	Mollusca	Bivalvia	Pectinida	Pectinidae?	Indeterminate	sp. A	Prodissoconch	NA	0	NA	0	NA	NA	Internal View
NHMUK PI MB 1389(24)	Mollusca	Bivalvia	Pectinida	Pectinidae?	Indeterminate	sp. A	Prodissoconch	0	0	1	0	0	0
NHMUK PI MB 1389(36)	Mollusca	Bivalvia	Pectinida	Pectinidae?	Indeterminate	sp. A	Prodissoconch	0	0	1	0	0	0
NHMUK PI MB 1389(71)	Mollusca	Bivalvia	Pectinida	Pectinidae?	Indeterminate	sp. A	Prodissoconch	0	1	1	0	0	0
NHMUK PI MB 1375(26)	Mollusca	Bivalvia	Pectinida	Pectinidae?	Indeterminate	sp. F	prodissoconch	0	1	1	0	NA	NA	Internal View
NHMUK PI MB 1385(30)	Mollusca	Bivalvia	Pectinida	Pectinidae?	Indeterminate	sp. F	prodissoconch	NA	0	NA	0	NA	NA	Internal View
NHMUK PI MB 1341(7)	Mollusca	Bivalvia	Pterioida	Pteriidae	Pteria	sp. 1	prodissoconch	0	1	1	1	0	0
NHMUK PI MB 1341(23)	Mollusca	Bivalvia	Pterioida	Pteriidae	Pteria	sp. 1	prodissoconch	0	1	1	0	0	0
NHMUK PI MB 1345(85)	Mollusca	Bivalvia	Pterioida	Pteriidae	Pteria	sp. 1	prodissoconch	0	0	1	1	0	0
NHMUK PI MB 1345(44)	Mollusca	Bivalvia	Pterioida	Pteriidae	Pteria	sp. 1	prodissoconch	0	0	1	1	0	0
NHMUK PI MB 1347(9)	Mollusca	Bivalvia	Pterioida	Pteriidae	Pteria	sp. 1	Prodissoconch	NA	0	NA	0	NA	NA	Internal View
NHMUK PI MB 1347(65)	Mollusca	Bivalvia	Pterioida	Pteriidae	Pteria	sp. 1	prodissoconch	0	0	1	0	0	0
NHMUK PI MB 1347(72)	Mollusca	Bivalvia	Pterioida	Pteriidae	Pteria	sp. 1	prodissoconch	0	1	1	0	0	0
NHMUK PI MB 1351(12)	Mollusca	Bivalvia	Pterioida	Pteriidae	Pteria	sp. 1	prodissoconch	0	0	1	0	0	0
NHMUK PI MB 1351(14)	Mollusca	Bivalvia	Pterioida	Pteriidae	Pteria	sp. 1	prodissoconch	NA	0	NA	0	NA	NA	Internal View
NHMUK PI MB 1351(15)	Mollusca	Bivalvia	Pterioida	Pteriidae	Pteria	sp. 1	prodissoconch	0	0	1	1	0	0
NHMUK PI MB 1351(17)	Mollusca	Bivalvia	Pterioida	Pteriidae	Pteria	sp. 1	prodissoconch	0	0	1	0	0	0
NHMUK PI MB 1353(95)	Mollusca	Bivalvia	Pterioida	Pteriidae	Pteria	sp. 1	prodissoconch	0	1	1	1	0	0
NHMUK PI MB 1353(106)	Mollusca	Bivalvia	Pterioida	Pteriidae	Pteria	sp. 1	prodissoconch	0	1	NA	1	NA	NA	Internal View
NHMUK PI MB 1360(2)	Mollusca	Bivalvia	Pterioida	Pteriidae	Pteria	sp. 1	prodissoconch	0	0	1	0	0	0
NHMUK PI MB 1360(18)	Mollusca	Bivalvia	Pterioida	Pteriidae	Pteria	sp. 1	prodissoconch	0	0	1	0	0	0
NHMUK PI MB 1360(25)	Mollusca	Bivalvia	Pterioida	Pteriidae	Pteria	sp. 1	adult	NA	0	NA	1	NA	NA	Internal View
NHMUK PI MB 1363(4)	Mollusca	Bivalvia	Pterioida	Pteriidae	Pteria	sp. 1	prodissoconch	0	0	1	0	0	0
NHMUK PI MB 1363(72)	Mollusca	Bivalvia	Pterioida	Pteriidae	Pteria	sp. 1	prodissoconch	0	1	0	0	0	0
NHMUK PI MB 1369(1)	Mollusca	Bivalvia	Pterioida	Pteriidae	Pteria	sp. 1	prodissoconch	0	0	1	0	0	0
NHMUK PI MB 1369(4)	Mollusca	Bivalvia	Pterioida	Pteriidae	Pteria	sp. 1	prodissoconch	0	0	1	0	0	0
NHMUK PI MB 1369(5)	Mollusca	Bivalvia	Pterioida	Pteriidae	Pteria	sp. 1	prodissoconch	0	0	1	0	0	0
NHMUK PI MB 1369(6)	Mollusca	Bivalvia	Pterioida	Pteriidae	Pteria	sp. 1	prodissoconch	0	0	1	0	0	1
NHMUK PI MB 1369(7)	Mollusca	Bivalvia	Pterioida	Pteriidae	Pteria	sp. 1	prodissoconch	0	0	1	0	0	0
NHMUK PI MB 1369(8)	Mollusca	Bivalvia	Pterioida	Pteriidae	Pteria	sp. 1	prodissoconch	0	0	1	0	0	0
NHMUK PI MB 1369(9)	Mollusca	Bivalvia	Pterioida	Pteriidae	Pteria	sp. 1	prodissoconch	0	1	1	0	0	0
NHMUK PI MB 1369(13)	Mollusca	Bivalvia	Pterioida	Pteriidae	Pteria	sp. 1	prodissoconch	0	0	1	0	0	0
NHMUK PI MB 1369(17)	Mollusca	Bivalvia	Pterioida	Pteriidae	Pteria	sp. 1	Prodissoconch	0	1	1	1	0	0
NHMUK PI MB 1369(18)	Mollusca	Bivalvia	Pterioida	Pteriidae	Pteria	sp. 1	prodissoconch	0	0	1	0	0	0
NHMUK PI MB 1369(19)	Mollusca	Bivalvia	Pterioida	Pteriidae	Pteria	sp. 1	prodissoconch	0	0	1	1	0	0
NHMUK PI MB 1369(24)	Mollusca	Bivalvia	Pterioida	Pteriidae	Pteria	sp. 1	prodissoconch	1	0	0	0	0	0
NHMUK PI MB 1369(36)	Mollusca	Bivalvia	Pterioida	Pteriidae	Pteria	sp. 1	prodissoconch	0	0	1	0	0	0
NHMUK PI MB 1369(37)	Mollusca	Bivalvia	Pterioida	Pteriidae	Pteria	sp. 1	prodissoconch	0	0	1	0	0	0
NHMUK PI MB 1369(28)	Mollusca	Bivalvia	Pterioida	Pteriidae	Pteria	sp. 1	prodissoconch	0	0	1	0	0	0
NHMUK PI MB 1369(30)	Mollusca	Bivalvia	Pterioida	Pteriidae	Pteria	sp. 1	prodissoconch	0	0	1	1	0	0
NHMUK PI MB 1369(31)	Mollusca	Bivalvia	Pterioida	Pteriidae	Pteria	sp. 1	prodissoconch	1	0	0	0	0	0
NHMUK PI MB 1369(32)	Mollusca	Bivalvia	Pterioida	Pteriidae	Pteria	sp. 1	prodissoconch	0	1	0	0	0	0
NHMUK PI MB 1369(33)	Mollusca	Bivalvia	Pterioida	Pteriidae	Pteria	sp. 1	prodissoconch	0	1	1	0	0	0
NHMUK PI MB 1369(34)	Mollusca	Bivalvia	Pterioida	Pteriidae	Pteria	sp. 1	prodissoconch	0	0	1	0	0	0
NHMUK PI MB 1369(38)	Mollusca	Bivalvia	Pterioida	Pteriidae	Pteria	sp. 1	prodissoconch	0	0	1	0	0	0
NHMUK PI MB 1369(39)	Mollusca	Bivalvia	Pterioida	Pteriidae	Pteria	sp. 1	prodissoconch	0	0	1	0	0	0
NHMUK PI MB 1369(40)	Mollusca	Bivalvia	Pterioida	Pteriidae	Pteria	sp. 1	prodissoconch	0	0	1	0	0	0
NHMUK PI MB 1369(41)	Mollusca	Bivalvia	Pterioida	Pteriidae	Pteria	sp. 1	prodissoconch	0	0	1	0	0	0
NHMUK PI MB 1369(42)	Mollusca	Bivalvia	Pterioida	Pteriidae	Pteria	sp. 1	prodissoconch	0	0	1	1	0	0
NHMUK PI MB 1369(43)	Mollusca	Bivalvia	Pterioida	Pteriidae	Pteria	sp. 1	prodissoconch	0	0	1	0	0	0
NHMUK PI MB 1369(44)	Mollusca	Bivalvia	Pterioida	Pteriidae	Pteria	sp. 1	prodissoconch	0	0	1	0	0	0
NHMUK PI MB 1369(46)	Mollusca	Bivalvia	Pterioida	Pteriidae	Pteria	sp. 1	prodissoconch	0	0	1	0	0	0
NHMUK PI MB 1369(47)	Mollusca	Bivalvia	Pterioida	Pteriidae	Pteria	sp. 1	prodissoconch	0	0	1	0	0	0
NHMUK PI MB 1369(48)	Mollusca	Bivalvia	Pterioida	Pteriidae	Pteria	sp. 1	prodissoconch	0	1	1	0	0	0
NHMUK PI MB 1369(49)	Mollusca	Bivalvia	Pterioida	Pteriidae	Pteria	sp. 1	prodissoconch	0	0	1	0	0	0
NHMUK PI MB 1369(50)	Mollusca	Bivalvia	Pterioida	Pteriidae	Pteria	sp. 1	prodissoconch	1	0	0	0	0	0
NHMUK PI MB 1373(1)	Mollusca	Bivalvia	Pterioida	Pteriidae	Pteria	sp. 1	prodissoconch	0	1	1	0	0	0
NHMUK PI MB 1373(2)	Mollusca	Bivalvia	Pterioida	Pteriidae	Pteria	sp. 1	prodissoconch	0	0	NA	1	NA	NA	Internal View
NHMUK PI MB 1373(3)	Mollusca	Bivalvia	Pterioida	Pteriidae	Pteria	sp. 1	prodissoconch	0	0	1	0	0	0
NHMUK PI MB 1373(4)	Mollusca	Bivalvia	Pterioida	Pteriidae	Pteria	sp. 1	prodissoconch	0	0	1	0	0	0
NHMUK PI MB 1373(6)	Mollusca	Bivalvia	Pterioida	Pteriidae	Pteria	sp. 1	prodissoconch	0	0	1	0	0	0
NHMUK PI MB 1373(7)	Mollusca	Bivalvia	Pterioida	Pteriidae	Pteria	sp. 1	prodissoconch	0	0	1	0	0	0
NHMUK PI MB 1373(8)	Mollusca	Bivalvia	Pterioida	Pteriidae	Pteria	sp. 1	prodissoconch	0	0	1	0	0	0
NHMUK PI MB 1373(10)	Mollusca	Bivalvia	Pterioida	Pteriidae	Pteria	sp. 1	Prodissoconch	0	0	1	1	NA	NA	Internal View
NHMUK PI MB 1373(18)	Mollusca	Bivalvia	Pterioida	Pteriidae	Pteria	sp. 1	prodissoconch	0	1	1	1	0	0
NHMUK PI MB 1373(27)	Mollusca	Bivalvia	Pterioida	Pteriidae	Pteria	sp. 1	Prodissoconch	0	1	NA	0	NA	NA	Internal View
NHMUK PI MB 1373(34)	Mollusca	Bivalvia	Pterioida	Pteriidae	Pteria	sp. 1	prodissoconch	0	1	1	0	0	0
NHMUK PI MB 1373(36)	Mollusca	Bivalvia	Pterioida	Pteriidae	Pteria	sp. 1	prodissoconch	0	1	1	0	0	0
NHMUK PI MB 1375(1)	Mollusca	Bivalvia	Pterioida	Pteriidae	Pteria	sp. 1	prodissoconch	0	0	1	0	0	0
NHMUK PI MB 1375(2)	Mollusca	Bivalvia	Pterioida	Pteriidae	Pteria	sp. 1	prodissoconch	0	1	1	0	0	0
NHMUK PI MB 1375(11)	Mollusca	Bivalvia	Pterioida	Pteriidae	Pteria	sp. 1	prodissoconch	1	0	0	0	0	0
NHMUK PI MB 1375(4)	Mollusca	Bivalvia	Pterioida	Pteriidae	Pteria	sp. 1	prodissoconch	0	1	1	0	0	0
NHMUK PI MB 1375(5)	Mollusca	Bivalvia	Pterioida	Pteriidae	Pteria	sp. 1	prodissoconch	0	1	1	0	0	0
NHMUK PI MB 1375(6)	Mollusca	Bivalvia	Pterioida	Pteriidae	Pteria	sp. 1	prodissoconch	0	0	1	0	0	0
NHMUK PI MB 1375(7)	Mollusca	Bivalvia	Pterioida	Pteriidae	Pteria	sp. 1	prodissoconch	0	1	1	0	0	0
NHMUK PI MB 1375(9)	Mollusca	Bivalvia	Pterioida	Pteriidae	Pteria	sp. 1	prodissoconch	0	1	1	0	0	0
NHMUK PI MB 1375(10)	Mollusca	Bivalvia	Pterioida	Pteriidae	Pteria	sp. 1	prodissoconch	0	0	1	0	0	0
NHMUK PI MB 1375(22)	Mollusca	Bivalvia	Pterioida	Pteriidae	Pteria	sp. 1	Prodissoconch	0	0	1	1	0	0
NHMUK PI MB 1375(23)	Mollusca	Bivalvia	Pterioida	Pteriidae	Pteria	sp. 1	prodissoconch	0	1	0	0	0	0
NHMUK PI MB 1375(14)	Mollusca	Bivalvia	Pterioida	Pteriidae	Pteria	sp. 1	spat	0	0	1	0	0	0
NHMUK PI MB 1375(16)	Mollusca	Bivalvia	Pterioida	Pteriidae	Pteria	sp. 1	prodissoconch	0	0	1	0	0	0
NHMUK PI MB 1375(17)	Mollusca	Bivalvia	Pterioida	Pteriidae	Pteria	sp. 1	spat	0	0	1	0	0	0
NHMUK PI MB 1375(20)	Mollusca	Bivalvia	Pterioida	Pteriidae	Pteria	sp. 1	spat	1	0	0	0	0	0
NHMUK PI MB 1375(21)	Mollusca	Bivalvia	Pterioida	Pteriidae	Pteria	sp. 1	prodissoconch	0	1	1	0	NA	NA	Bad condition
NHMUK PI MB 1375(24)	Mollusca	Bivalvia	Pterioida	Pteriidae	Pteria	sp. 1	prodissoconch	0	0	1	0	0	0
NHMUK PI MB 1375(25)	Mollusca	Bivalvia	Pterioida	Pteriidae	Pteria	sp. 1	prodissoconch	0	0	1	0	0	0
NHMUK PI MB 1375(27)	Mollusca	Bivalvia	Pterioida	Pteriidae	Pteria	sp. 1	prodissoconch	0	1	1	0	0	0
NHMUK PI MB 1375(28)	Mollusca	Bivalvia	Pterioida	Pteriidae	Pteria	sp. 1	Prodissoconch	0	0	1	0	0	0
NHMUK PI MB 1375(29)	Mollusca	Bivalvia	Pterioida	Pteriidae	Pteria	sp. 1	spat	0	1	0	0	0	0
NHMUK PI MB 1375(30)	Mollusca	Bivalvia	Pterioida	Pteriidae	Pteria	sp. 1	spat	0	0	1	0	0	0
NHMUK PI MB 1375(31)	Mollusca	Bivalvia	Pterioida	Pteriidae	Pteria	sp. 1	spat	1	0	0	0	0	0
NHMUK PI MB 1375(32)	Mollusca	Bivalvia	Pterioida	Pteriidae	Pteria	sp. 1	prodissoconch	0	1	0	0	0	0
NHMUK PI MB 1375(34)	Mollusca	Bivalvia	Pterioida	Pteriidae	Pteria	sp. 1	spat	1	0	0	0	0	0
NHMUK PI MB 1375(35)	Mollusca	Bivalvia	Pterioida	Pteriidae	Pteria	sp. 1	adult	1	0	0	0	0	0
NHMUK PI MB 1375(36)	Mollusca	Bivalvia	Pterioida	Pteriidae	Pteria	sp. 1	prodissoconch	1	0	0	0	0	0
NHMUK PI MB 1375(37)	Mollusca	Bivalvia	Pterioida	Pteriidae	Pteria	sp. 1	prodissoconch	NA	0	NA	0	NA	NA	Internal View
NHMUK PI MB 1375(38)	Mollusca	Bivalvia	Pterioida	Pteriidae	Pteria	sp. 1	prodissoconch	0	0	1	0	0	0
NHMUK PI MB 1375(39)	Mollusca	Bivalvia	Pterioida	Pteriidae	Pteria	sp. 1	Prodissoconch	0	1	1	0	0	0
NHMUK PI MB 1375(40)	Mollusca	Bivalvia	Pterioida	Pteriidae	Pteria	sp. 1	prodissoconch	0	0	1	0	0	0
NHMUK PI MB 1375(41)	Mollusca	Bivalvia	Pterioida	Pteriidae	Pteria	sp. 1	prodissoconch	0	0	1	0	0	0
NHMUK PI MB 1375(50)	Mollusca	Bivalvia	Pterioida	Pteriidae	Pteria	sp. 1	prodissoconch	0	1	1	0	0	0
NHMUK PI MB 1375(42)	Mollusca	Bivalvia	Pterioida	Pteriidae	Pteria	sp. 1	prodissoconch	0	0	1	0	0	0
NHMUK PI MB 1375(43)	Mollusca	Bivalvia	Pterioida	Pteriidae	Pteria	sp. 1	prodissoconch	NA	0	NA	0	NA	NA	Internal View
NHMUK PI MB 1375(46)	Mollusca	Bivalvia	Pterioida	Pteriidae	Pteria	sp. 1	Prodissoconch	0	1	1	0	0	0
NHMUK PI MB 1375(47)	Mollusca	Bivalvia	Pterioida	Pteriidae	Pteria	sp. 1	prodissoconch	0	0	1	1	0	0
NHMUK PI MB 1375(51)	Mollusca	Bivalvia	Pterioida	Pteriidae	Pteria	sp. 1	prodissoconch	0	0	1	0	0	0
NHMUK PI MB 1375(52)	Mollusca	Bivalvia	Pterioida	Pteriidae	Pteria	sp. 1	prodissoconch	0	1	1	0	0	0
NHMUK PI MB 1375(55)	Mollusca	Bivalvia	Pterioida	Pteriidae	Pteria	sp. 1	prodissoconch	0	0	1	0	0	0
NHMUK PI MB 1375(56)	Mollusca	Bivalvia	Pterioida	Pteriidae	Pteria	sp. 1	prodissoconch	0	0	1	0	0	0
NHMUK PI MB 1375(57)	Mollusca	Bivalvia	Pterioida	Pteriidae	Pteria	sp. 1	prodissoconch	0	1	1	0	0	0
NHMUK PI MB 1375(58)	Mollusca	Bivalvia	Pterioida	Pteriidae	Pteria	sp. 1	prodissoconch	0	0	1	0	0	0
NHMUK PI MB 1375(60)	Mollusca	Bivalvia	Pterioida	Pteriidae	Pteria	sp. 1	prodissoconch	0	1	1	1	0	0
NHMUK PI MB 1375(61)	Mollusca	Bivalvia	Pterioida	Pteriidae	Pteria	sp. 1	prodissoconch	0	1	1	0	0	0
NHMUK PI MB 1375(62)	Mollusca	Bivalvia	Pterioida	Pteriidae	Pteria	sp. 1	prodissoconch	0	0	1	0	0	0
NHMUK PI MB 1381(39)	Mollusca	Bivalvia	Pterioida	Pteriidae	Pteria	sp. 1	prodissoconch	0	1	1	0	0	0
NHMUK PI MB 1385(35)	Mollusca	Bivalvia	Pterioida	Pteriidae	Pteria	sp. 1	prodissoconch	0	1	0	0	0	0
NHMUK PI MB 1388(1)	Mollusca	Bivalvia	Pterioida	Pteriidae	Pteria	sp. 1	prodissoconch	0	0	1	0	0	0
NHMUK PI MB 1388(3)	Mollusca	Bivalvia	Pterioida	Pteriidae	Pteria	sp. 1	prodissoconch	1	0	0	0	0	0
NHMUK PI MB 1388(4)	Mollusca	Bivalvia	Pterioida	Pteriidae	Pteria	sp. 1	prodissoconch	0	1	1	0	0	0
NHMUK PI MB 1388(7)	Mollusca	Bivalvia	Pterioida	Pteriidae	Pteria	sp. 1	prodissoconch	0	1	0	0	0	0
NHMUK PI MB 1388(10)	Mollusca	Bivalvia	Pterioida	Pteriidae	Pteria	sp. 1	prodissoconch	0	0	1	0	0	0
NHMUK PI MB 1388(21)	Mollusca	Bivalvia	Pterioida	Pteriidae	Pteria	sp. 1	prodissoconch	1	0	0	0	0	0
NHMUK PI MB 1388(22)	Mollusca	Bivalvia	Pterioida	Pteriidae	Pteria	sp. 1	prodissoconch	0	1	1	0	0	0
NHMUK PI MB 1388(23)	Mollusca	Bivalvia	Pterioida	Pteriidae	Pteria	sp. 1	prodissoconch	0	0	1	0	0	0
NHMUK PI MB 1388(24)	Mollusca	Bivalvia	Pterioida	Pteriidae	Pteria	sp. 1	prodissoconch	1	0	0	0	0	0
NHMUK PI MB 1388(25)	Mollusca	Bivalvia	Pterioida	Pteriidae	Pteria	sp. 1	prodissoconch	0	1	0	0	0	0
NHMUK PI MB 1388(17)	Mollusca	Bivalvia	Pterioida	Pteriidae	Pteria	sp. 1	prodissoconch	0	0	1	0	0	0
NHMUK PI MB 1388(19)	Mollusca	Bivalvia	Pterioida	Pteriidae	Pteria	sp. 1	prodissoconch	0	0	1	0	0	0
NHMUK PI MB 1388(37)	Mollusca	Bivalvia	Pterioida	Pteriidae	Pteria	sp. 1	prodissoconch	0	0	1	0	0	0
NHMUK PI MB 1388(40)	Mollusca	Bivalvia	Pterioida	Pteriidae	Pteria	sp. 1	prodissoconch	1	0	0	0	0	0
NHMUK PI MB 1388(28)	Mollusca	Bivalvia	Pterioida	Pteriidae	Pteria	sp. 1	prodissoconch	1	0	0	0	0	0
NHMUK PI MB 1388(30)	Mollusca	Bivalvia	Pterioida	Pteriidae	Pteria	sp. 1	prodissoconch	0	1	1	0	0	0
NHMUK PI MB 1388(34)	Mollusca	Bivalvia	Pterioida	Pteriidae	Pteria	sp. 1	prodissoconch	1	0	0	0	0	0
NHMUK PI MB 1388(41)	Mollusca	Bivalvia	Pterioida	Pteriidae	Pteria	sp. 1	prodissoconch	0	1	1	0	0	0
NHMUK PI MB 1388(51)	Mollusca	Bivalvia	Pterioida	Pteriidae	Pteria	sp. 1	prodissoconch	1	0	0	0	0	0
NHMUK PI MB 1388(52)	Mollusca	Bivalvia	Pterioida	Pteriidae	Pteria	sp. 1	prodissoconch	0	0	1	0	0	0
NHMUK PI MB 1388(43)	Mollusca	Bivalvia	Pterioida	Pteriidae	Pteria	sp. 1	prodissoconch	0	1	1	0	0	0
NHMUK PI MB 1388(46)	Mollusca	Bivalvia	Pterioida	Pteriidae	Pteria	sp. 1	prodissoconch	1	0	0	0	0	0
NHMUK PI MB 1388(47)	Mollusca	Bivalvia	Pterioida	Pteriidae	Pteria	sp. 1	prodissoconch	1	0	0	0	0	0
NHMUK PI MB 1388(54)	Mollusca	Bivalvia	Pterioida	Pteriidae	Pteria	sp. 1	prodissoconch	1	0	0	0	0	0
NHMUK PI MB 1388(63)	Mollusca	Bivalvia	Pterioida	Pteriidae	Pteria	sp. 1	prodissoconch	1	0	0	0	0	0
NHMUK PI MB 1388(64)	Mollusca	Bivalvia	Pterioida	Pteriidae	Pteria	sp. 1	prodissoconch	0	1	1	1	0	0
NHMUK PI MB 1388(55)	Mollusca	Bivalvia	Pterioida	Pteriidae	Pteria	sp. 1	prodissoconch	0	0	1	0	0	0
NHMUK PI MB 1388(57)	Mollusca	Bivalvia	Pterioida	Pteriidae	Pteria	sp. 1	prodissoconch	0	1	1	0	0	0
NHMUK PI MB 1388(60)	Mollusca	Bivalvia	Pterioida	Pteriidae	Pteria	sp. 1	prodissoconch	0	0	1	0	0	0
NHMUK PI MB 1388(62)	Mollusca	Bivalvia	Pterioida	Pteriidae	Pteria	sp. 1	prodissoconch	0	0	1	0	0	0
NHMUK PI MB 1388(66)	Mollusca	Bivalvia	Pterioida	Pteriidae	Pteria	sp. 1	prodissoconch	0	0	0	1	0	0
NHMUK PI MB 1388(75)	Mollusca	Bivalvia	Pterioida	Pteriidae	Pteria	sp. 1	prodissoconch	0	1	0	0	0	0
NHMUK PI MB 1388(68)	Mollusca	Bivalvia	Pterioida	Pteriidae	Pteria	sp. 1	prodissoconch	1	0	0	0	0	0
NHMUK PI MB 1388(69)	Mollusca	Bivalvia	Pterioida	Pteriidae	Pteria	sp. 1	prodissoconch	0	1	1	0	0	0
NHMUK PI MB 1388(70)	Mollusca	Bivalvia	Pterioida	Pteriidae	Pteria	sp. 1	prodissoconch	0	0	1	1	0	0
NHMUK PI MB 1388(71)	Mollusca	Bivalvia	Pterioida	Pteriidae	Pteria	sp. 1	prodissoconch	0	0	1	0	0	0
NHMUK PI MB 1388(72)	Mollusca	Bivalvia	Pterioida	Pteriidae	Pteria	sp. 1	prodissoconch	0	1	1	0	0	0
NHMUK PI MB 1388(73)	Mollusca	Bivalvia	Pterioida	Pteriidae	Pteria	sp. 1	prodissoconch	1	0	0	0	0	0
NHMUK PI MB 1388(74)	Mollusca	Bivalvia	Pterioida	Pteriidae	Pteria	sp. 1	prodissoconch	1	0	0	0	0	0
NHMUK PI MB 1388(76)	Mollusca	Bivalvia	Pterioida	Pteriidae	Pteria	sp. 1	prodissoconch	1	0	0	0	0	0
NHMUK PI MB 1388(79)	Mollusca	Bivalvia	Pterioida	Pteriidae	Pteria	sp. 1	prodissoconch	1	0	0	0	0	0
NHMUK PI MB 1388(80)	Mollusca	Bivalvia	Pterioida	Pteriidae	Pteria	sp. 1	prodissoconch	0	0	1	0	0	0
NHMUK PI MB 1389(13)	Mollusca	Bivalvia	Pterioida	Pteriidae	Pteria	sp. 1	prodissoconch	0	0	1	1	0	0
NHMUK PI MB 1389(31)	Mollusca	Bivalvia	Pterioida	Pteriidae	Pteria	sp. 1	prodissoconch	1	0	0	0	0	0
NHMUK PI MB 1389(56)	Mollusca	Bivalvia	Pterioida	Pteriidae	Pteria	sp. 1	prodissoconch	0	1	1	0	0	0
not accessioned 4	Mollusca	Bivalvia	Pterioida	Pteriidae	Pteria	sp. 1	adult	1	0	0	0	0	0
not accessioned 5	Mollusca	Bivalvia	Pterioida	Pteriidae	Pteria	sp. 1	adult	1	0	0	0	0	0
NHMUK PI MB 1363(57)	Mollusca	Bivalvia	Pterioida	Pteriidae	Pteria?	sp. 2	Prodissoconch	0	0	1	1	0	0
NHMUK PI MB 1369(21)	Mollusca	Bivalvia	Pterioida	Pteriidae	Pteria?	sp. 2	spat	0	0	1	0	0	0
NHMUK PI MB 1369(22)	Mollusca	Bivalvia	Pterioida	Pteriidae	Pteria?	sp. 2	spat	0	1	1	0	0	0
NHMUK PI MB 1375(54)	Mollusca	Bivalvia	Pterioida	Pteriidae	Pteria?	sp. 2	Prodissoconch	0	1	0	1	0	0
NHMUK PI MB 1377(7)	Mollusca	Bivalvia	Pterioida	Pteriidae	Pteria?	sp. 2	Prodissoconch	0	1	1	0	0	0
NHMUK PI MB 1377(48)	Mollusca	Bivalvia	Pterioida	Pteriidae	Pteria?	sp. 2	spat	0	1	1	0	0	0
NHMUK PI MB 1388(2)	Mollusca	Bivalvia	Pterioida	Pteriidae	Pteria?	sp. 2	Prodissoconch	0	1	1	0	0	0
NHMUK PI MB 1388(9)	Mollusca	Bivalvia	Pterioida	Pteriidae	Pteria?	sp. 2	Prodissoconch	0	1	0	0	0	0
NHMUK PI MB 1388(15)	Mollusca	Bivalvia	Pterioida	Pteriidae	Pteria?	sp. 2	spat	0	1	NA	NA	NA	NA	Bad condition
NHMUK PI MB 1388(16)	Mollusca	Bivalvia	Pterioida	Pteriidae	Pteria?	sp. 2	spat	0	1	0	0	0	0
NHMUK PI MB 1388(32)	Mollusca	Bivalvia	Pterioida	Pteriidae	Pteria?	sp. 2	Prodissoconch	0	1	0	0	0	0
NHMUK PI MB 1388(49)	Mollusca	Bivalvia	Pterioida	Pteriidae	Pteria?	sp. 2	Prodissoconch	0	1	1	0	0	0
NHMUK PI MB 1388(56)	Mollusca	Bivalvia	Pterioida	Pteriidae	Pteria?	sp. 2	Prodissoconch	0	1	1	0	0	0
NHMUK PI MB 1341(1)	Mollusca	Bivalvia	Solemyoida	Nucinellidae	Nucinella	nakremi	spat	0	1	1	1	0	0
NHMUK PI MB 1341(93)	Mollusca	Bivalvia	Solemyoida	Nucinellidae	Nucinella	nakremi	spat	0	1	1	0	0	0
NHMUK PI MB 1341(2)	Mollusca	Bivalvia	Solemyoida	Nucinellidae	Nucinella	nakremi	spat	0	1	1	1	0	0
NHMUK PI MB 1341(11)	Mollusca	Bivalvia	Solemyoida	Nucinellidae	Nucinella	nakremi	spat	0	0	1	0	0	0
NHMUK PI MB 1341(16)	Mollusca	Bivalvia	Solemyoida	Nucinellidae	Nucinella	nakremi	spat	0	1	0	0	0	0
NHMUK PI MB 1341(19)	Mollusca	Bivalvia	Solemyoida	Nucinellidae	Nucinella	nakremi	spat	0	1	1	0	0	0
NHMUK PI MB 1341(22)	Mollusca	Bivalvia	Solemyoida	Nucinellidae	Nucinella	nakremi	spat	1	0	0	0	0	0
NHMUK PI MB 1341(25)	Mollusca	Bivalvia	Solemyoida	Nucinellidae	Nucinella	nakremi	prodissoconch	0	1	1	1	0	0
NHMUK PI MB 1341(26)	Mollusca	Bivalvia	Solemyoida	Nucinellidae	Nucinella	nakremi	prodissoconch	0	1	1	NA	NA	NA	Bad condition
NHMUK PI MB 1341(32)	Mollusca	Bivalvia	Solemyoida	Nucinellidae	Nucinella	nakremi	spat	0	1	1	0	0	0
NHMUK PI MB 1341(33)	Mollusca	Bivalvia	Solemyoida	Nucinellidae	Nucinella	nakremi	Prodissoconch	0	1	1	1	0	0
NHMUK PI MB 1341(38)	Mollusca	Bivalvia	Solemyoida	Nucinellidae	Nucinella	nakremi	Prodissoconch	0	1	1	0	0	0
NHMUK PI MB 1341(42)	Mollusca	Bivalvia	Solemyoida	Nucinellidae	Nucinella	nakremi	adult	0	1	0	0	0	0
NHMUK PI MB 1341(73)	Mollusca	Bivalvia	Solemyoida	Nucinellidae	Nucinella	nakremi	adult	0	1	1	0	0	0
NHMUK PI MB 1341(78)	Mollusca	Bivalvia	Solemyoida	Nucinellidae	Nucinella	nakremi	adult	0	0	1	0	0	0
NHMUK PI MB 1341(82)	Mollusca	Bivalvia	Solemyoida	Nucinellidae	Nucinella	nakremi	adult	0	1	1	0	0	0
NHMUK PI MB 1345(20)	Mollusca	Bivalvia	Solemyoida	Nucinellidae	Nucinella	nakremi	adult	0	0	1	0	0	0
NHMUK PI MB 1345(22)	Mollusca	Bivalvia	Solemyoida	Nucinellidae	Nucinella	nakremi	adult	0	0	1	0	0	0
NHMUK PI MB 1347(2)	Mollusca	Bivalvia	Solemyoida	Nucinellidae	Nucinella	nakremi	Prodissoconch	0	0	1	0	0	0
NHMUK PI MB 1351(123)	Mollusca	Bivalvia	Solemyoida	Nucinellidae	Nucinella	nakremi	adult	0	1	0	0	0	0
NHMUK PI MB 1358(24)	Mollusca	Bivalvia	Solemyoida	Nucinellidae	Nucinella	nakremi	adult	0	1	1	0	0	0
NHMUK PI MB 1358(25)	Mollusca	Bivalvia	Solemyoida	Nucinellidae	Nucinella	nakremi	adult	0	1	0	0	0	0
NHMUK PI MB 1358(41)	Mollusca	Bivalvia	Solemyoida	Nucinellidae	Nucinella	nakremi	adult	0	1	1	0	0	0
NHMUK PI MB 1358(60)	Mollusca	Bivalvia	Solemyoida	Nucinellidae	Nucinella	nakremi	adult	0	1	1	0	1	0
NHMUK PI MB 1358(62)	Mollusca	Bivalvia	Solemyoida	Nucinellidae	Nucinella	nakremi	adult	1	0	0	0	0	0
NHMUK PI MB 1358(63)	Mollusca	Bivalvia	Solemyoida	Nucinellidae	Nucinella	nakremi	adult	1	0	0	0	0	0
NHMUK PI MB 1360(23)	Mollusca	Bivalvia	Solemyoida	Nucinellidae	Nucinella	nakremi	Prodissoconch	NA	0	NA	0	NA	NA	Internal View
NHMUK PI MB 1360(24)	Mollusca	Bivalvia	Solemyoida	Nucinellidae	Nucinella	nakremi	Prodissoconch	0	1	1	0	NA	NA	Internal View
NHMUK PI MB 1360(26)	Mollusca	Bivalvia	Solemyoida	Nucinellidae	Nucinella	nakremi	Prodissoconch	NA	0	NA	0	NA	NA	Internal View
NHMUK PI MB 1362(23)	Mollusca	Bivalvia	Solemyoida	Nucinellidae	Nucinella	nakremi	Prodissoconch	1	0	0	0	0	0
NHMUK PI MB 1363(110)	Mollusca	Bivalvia	Solemyoida	Nucinellidae	Nucinella	nakremi	spat	0	0	1	0	0	0
NHMUK PI MB 1363(25)	Mollusca	Bivalvia	Solemyoida	Nucinellidae	Nucinella	nakremi	spat	0	0	0	1	0	0
NHMUK PI MB 1363(34)	Mollusca	Bivalvia	Solemyoida	Nucinellidae	Nucinella	nakremi	spat	0	0	1	0	0	0
NHMUK PI MB 1363(36)	Mollusca	Bivalvia	Solemyoida	Nucinellidae	Nucinella	nakremi	Prodissoconch	0	0	1	0	0	0
NHMUK PI MB 1363(29)	Mollusca	Bivalvia	Solemyoida	Nucinellidae	Nucinella	nakremi	spat	0	1	0	1	0	0
NHMUK PI MB 1363(30)	Mollusca	Bivalvia	Solemyoida	Nucinellidae	Nucinella	nakremi	adult	0	1	1	1	0	0
NHMUK PI MB 1363(39)	Mollusca	Bivalvia	Solemyoida	Nucinellidae	Nucinella	nakremi	juvinile	1	0	0	0	0	0
NHMUK PI MB 1363(50)	Mollusca	Bivalvia	Solemyoida	Nucinellidae	Nucinella	nakremi	spat	0	1	0	0	0	0
NHMUK PI MB 1363(52)	Mollusca	Bivalvia	Solemyoida	Nucinellidae	Nucinella	nakremi	spat	1	0	0	0	0	0
NHMUK PI MB 1363(66)	Mollusca	Bivalvia	Solemyoida	Nucinellidae	Nucinella	nakremi	adult	0	1	1	0	0	0
NHMUK PI MB 1363(61)	Mollusca	Bivalvia	Solemyoida	Nucinellidae	Nucinella	nakremi	Prodissoconch	NA	0	NA	0	NA	NA	Internal View
NHMUK PI MB 1363(78)	Mollusca	Bivalvia	Solemyoida	Nucinellidae	Nucinella	nakremi	Prodissoconch	0	1	0	0	0	0
NHMUK PI MB 1363(79)	Mollusca	Bivalvia	Solemyoida	Nucinellidae	Nucinella	nakremi	Prodissoconch	0	1	1	0	0	0
NHMUK PI MB 1363(105)	Mollusca	Bivalvia	Solemyoida	Nucinellidae	Nucinella	nakremi	spat	0	1	1	1	0	0
NHMUK PI MB 1363(104)	Mollusca	Bivalvia	Solemyoida	Nucinellidae	Nucinella	nakremi	prodissoconch	1	0	0	0	0	0
NHMUK PI MB 1365(18)	Mollusca	Bivalvia	Solemyoida	Nucinellidae	Nucinella	nakremi	spat	0	0	1	0	0	0
NHMUK PI MB 1365(33)	Mollusca	Bivalvia	Solemyoida	Nucinellidae	Nucinella	nakremi	adult	NA	0	NA	0	NA	NA	Internal View
NHMUK PI MB 1365(32)	Mollusca	Bivalvia	Solemyoida	Nucinellidae	Nucinella	nakremi	adult	0	0	1	0	0	0
NHMUK PI MB 1367(1)	Mollusca	Bivalvia	Solemyoida	Nucinellidae	Nucinella	nakremi	adult	0	0	1	0	0	0
NHMUK PI MB 1369(10)	Mollusca	Bivalvia	Solemyoida	Nucinellidae	Nucinella	nakremi	spat	1	0	0	0	0	0
NHMUK PI MB 1371(50)	Mollusca	Bivalvia	Solemyoida	Nucinellidae	Nucinella	nakremi	spat	1	0	0	0	0	0
NHMUK PI MB 1373(12)	Mollusca	Bivalvia	Solemyoida	Nucinellidae	Nucinella	nakremi	spat	0	0	1	0	0	0
NHMUK PI MB 1373(26)	Mollusca	Bivalvia	Solemyoida	Nucinellidae	Nucinella	nakremi	spat	0	1	NA	0	NA	NA	Internal View
NHMUK PI MB 1373(28)	Mollusca	Bivalvia	Solemyoida	Nucinellidae	Nucinella	nakremi	Prodissoconch	NA	0	NA	0	NA	NA	Internal View
NHMUK PI MB 1373(29)	Mollusca	Bivalvia	Solemyoida	Nucinellidae	Nucinella	nakremi	spat	NA	0	NA	0	NA	NA	Internal View
NHMUK PI MB 1375(13)	Mollusca	Bivalvia	Solemyoida	Nucinellidae	Nucinella	nakremi	spat	0	0	1	0	0	0
NHMUK PI MB 1375(18)	Mollusca	Bivalvia	Solemyoida	Nucinellidae	Nucinella	nakremi	spat	0	1	1	0	0	0
NHMUK PI MB 1375(48)	Mollusca	Bivalvia	Solemyoida	Nucinellidae	Nucinella	nakremi	spat	0	0	1	0	0	0
NHMUK PI MB 1375(49)	Mollusca	Bivalvia	Solemyoida	Nucinellidae	Nucinella	nakremi	spat	0	1	1	NA	NA	NA
NHMUK PI MB 1375(53)	Mollusca	Bivalvia	Solemyoida	Nucinellidae	Nucinella	nakremi	spat	0	0	1	0	0	0
NHMUK PI MB 1377(22)	Mollusca	Bivalvia	Solemyoida	Nucinellidae	Nucinella	nakremi	spat	0	0	1	0	0	0
NHMUK PI MB 1377(50)	Mollusca	Bivalvia	Solemyoida	Nucinellidae	Nucinella	nakremi	spat	0	0	1	0	0	0
NHMUK PI MB 1377(47)	Mollusca	Bivalvia	Solemyoida	Nucinellidae	Nucinella	nakremi	spat	1	0	0	0	0	0
NHMUK PI MB 1377(63)	Mollusca	Bivalvia	Solemyoida	Nucinellidae	Nucinella	nakremi	spat	0	0	1	0	0	0
NHMUK PI MB 1377(71)	Mollusca	Bivalvia	Solemyoida	Nucinellidae	Nucinella	nakremi	prodissoconch	0	1	1	0	0	0
NHMUK PI MB 1381(107)	Mollusca	Bivalvia	Solemyoida	Nucinellidae	Nucinella	nakremi	spat	1	0	0	0	0	0
NHMUK PI MB 1381(111)	Mollusca	Bivalvia	Solemyoida	Nucinellidae	Nucinella	nakremi	spat	0	0	0	1	0	0
NHMUK PI MB 1381(13)	Mollusca	Bivalvia	Solemyoida	Nucinellidae	Nucinella	nakremi	spat	1	0	0	0	0	0
NHMUK PI MB 1381(4)	Mollusca	Bivalvia	Solemyoida	Nucinellidae	Nucinella	nakremi	Prodissoconch	0	1	1	0	0	0
NHMUK PI MB 1381(9)	Mollusca	Bivalvia	Solemyoida	Nucinellidae	Nucinella	nakremi	Prodissoconch	1	0	0	0	0	0
NHMUK PI MB 1381(20)	Mollusca	Bivalvia	Solemyoida	Nucinellidae	Nucinella	nakremi	Prodissoconch	0	0	1	0	0	0
NHMUK PI MB 1381(32)	Mollusca	Bivalvia	Solemyoida	Nucinellidae	Nucinella	nakremi	Prodissoconch	0	1	1	0	0	0
NHMUK PI MB 1381(44)	Mollusca	Bivalvia	Solemyoida	Nucinellidae	Nucinella	nakremi	spat	0	0	1	1	0	0
NHMUK PI MB 1381(71)	Mollusca	Bivalvia	Solemyoida	Nucinellidae	Nucinella	nakremi	spat	NA	0	NA	0	NA	NA	Internal View
NHMUK PI MB 1381(59)	Mollusca	Bivalvia	Solemyoida	Nucinellidae	Nucinella	nakremi	spat	0	0	1	0	0	0
NHMUK PI MB 1381(73)	Mollusca	Bivalvia	Solemyoida	Nucinellidae	Nucinella	nakremi	prodissoconch	0	1	1	0	0	0
NHMUK PI MB 1381(82)	Mollusca	Bivalvia	Solemyoida	Nucinellidae	Nucinella	nakremi	spat	0	0	1	0	0	0
NHMUK PI MB 1381(77)	Mollusca	Bivalvia	Solemyoida	Nucinellidae	Nucinella	nakremi	spat	0	1	0	0	0	0
NHMUK PI MB 1381(90)	Mollusca	Bivalvia	Solemyoida	Nucinellidae	Nucinella	nakremi	prodissoconch	0	0	1	0	0	0
NHMUK PI MB 1381(102)	Mollusca	Bivalvia	Solemyoida	Nucinellidae	Nucinella	nakremi	spat	0	1	1	0	0	0
NHMUK PI MB 1381(105)	Mollusca	Bivalvia	Solemyoida	Nucinellidae	Nucinella	nakremi	spat	0	0	1	0	0	0
NHMUK PI MB 1384(27)	Mollusca	Bivalvia	Solemyoida	Nucinellidae	Nucinella	nakremi	spat	0	0	1	0	0	0
NHMUK PI MB 1385(19)	Mollusca	Bivalvia	Solemyoida	Nucinellidae	Nucinella	nakremi	spat	1	0	0	0	0	0
NHMUK PI MB 1385(37)	Mollusca	Bivalvia	Solemyoida	Nucinellidae	Nucinella	nakremi	spat	0	1	0	0	0	0
NHMUK PI MB 1385(52)	Mollusca	Bivalvia	Solemyoida	Nucinellidae	Nucinella	nakremi	adult	0	1	0	0	0	0
NHMUK PI MB 1388(38)	Mollusca	Bivalvia	Solemyoida	Nucinellidae	Nucinella	nakremi	spat	0	1	1	0	0	0
NHMUK PI MB 1388(53)	Mollusca	Bivalvia	Solemyoida	Nucinellidae	Nucinella	nakremi	Prodissoconch	NA	0	NA	0	NA	NA	Internal View
NHMUK PI MB 1389(54)	Mollusca	Bivalvia	Solemyoida	Nucinellidae	Nucinella	nakremi	spat	1	0	0	0	0	0
NHMUK PI MB 1389(70)	Mollusca	Bivalvia	Solemyoida	Nucinellidae	Nucinella	nakremi	spat	0	0	1	0	0	0
NHMUK PI MB 1389(80)	Mollusca	Bivalvia	Solemyoida	Nucinellidae	Nucinella	nakremi	spat	1	0	0	0	0	0
NHMUK PI MB 1219	Mollusca	Bivalvia	Solemyoida	Nucinellidae	Nucinella	nakremi	adult	1	0	0	0	0	0
NHMUK PI MB 1220	Mollusca	Bivalvia	Solemyoida	Nucinellidae	Nucinella	nakremi	adult	1	0	0	0	0	0
NHMUK PI MB 1341(12)	Mollusca	Bivalvia	Solemyoida	Nucinellidae	Nucinella	taylori	Prodissoconch	0	0	1	0	0	0
NHMUK PI MB 1341(3)	Mollusca	Bivalvia	Solemyoida	Nucinellidae	Nucinella	taylori	Prodissoconch	0	0	1	0	1	0
NHMUK PI MB 1341(8)	Mollusca	Bivalvia	Solemyoida	Nucinellidae	Nucinella	taylori	Prodissoconch	0	1	1	1	0	0
NHMUK PI MB 1341(10)	Mollusca	Bivalvia	Solemyoida	Nucinellidae	Nucinella	taylori	Prodissoconch	0	0	1	0	0	0
NHMUK PI MB 1341(17)	Mollusca	Bivalvia	Solemyoida	Nucinellidae	Nucinella	taylori	Prodissoconch	0	1	1	0	0	0
NHMUK PI MB 1341(34)	Mollusca	Bivalvia	Solemyoida	Nucinellidae	Nucinella	taylori	Prodissoconch	0	1	1	1	0	0
NHMUK PI MB 1341(36)	Mollusca	Bivalvia	Solemyoida	Nucinellidae	Nucinella	taylori	Prodissoconch	0	1	1	1	0	0
NHMUK PI MB 1341(37)	Mollusca	Bivalvia	Solemyoida	Nucinellidae	Nucinella	taylori	Prodissoconch	1	0	0	0	0	0
NHMUK PI MB 1341(53)	Mollusca	Bivalvia	Solemyoida	Nucinellidae	Nucinella	taylori	Prodissoconch	0	0	1	1	0	0
NHMUK PI MB 1341(88)	Mollusca	Bivalvia	Solemyoida	Nucinellidae	Nucinella	taylori	Prodissoconch	0	0	1	1	0	0
NHMUK PI MB 1358(32)	Mollusca	Bivalvia	Solemyoida	Nucinellidae	Nucinella	taylori	Prodissoconch	0	0	1	0	NA	NA	Internal View
NHMUK PI MB 1358(59)	Mollusca	Bivalvia	Solemyoida	Nucinellidae	Nucinella	taylori	Prodissoconch	0	0	1	NA	0	0
NHMUK PI MB 1360(8)	Mollusca	Bivalvia	Solemyoida	Nucinellidae	Nucinella	taylori	Prodissoconch	0	0	1	0	0	0	Drill holes?
NHMUK PI MB 1360(9)	Mollusca	Bivalvia	Solemyoida	Nucinellidae	Nucinella	taylori	Prodissoconch	0	0	1	NA	NA	NA	Bad condition
NHMUK PI MB 1360(12)	Mollusca	Bivalvia	Solemyoida	Nucinellidae	Nucinella	taylori	Prodissoconch	0	0	1	1	0	0
NHMUK PI MB 1362(38)	Mollusca	Bivalvia	Solemyoida	Nucinellidae	Nucinella	taylori	Prodissoconch	1	0	0	0	0	0
NHMUK PI MB 1362(43)	Mollusca	Bivalvia	Solemyoida	Nucinellidae	Nucinella	taylori	Prodissoconch	0	0	1	0	0	0
NHMUK PI MB 1363(108)	Mollusca	Bivalvia	Solemyoida	Nucinellidae	Nucinella	taylori	Prodissoconch	1	0	0	0	0	0
NHMUK PI MB 1363(11)	Mollusca	Bivalvia	Solemyoida	Nucinellidae	Nucinella	taylori	Prodissoconch	NA	0	NA	0	NA	NA	Internal View
NHMUK PI MB 1363(12)	Mollusca	Bivalvia	Solemyoida	Nucinellidae	Nucinella	taylori	Prodissoconch	0	0	1	0	0	0
NHMUK PI MB 1363(19)	Mollusca	Bivalvia	Solemyoida	Nucinellidae	Nucinella	taylori	Prodissoconch	0	0	1	0	0	0
NHMUK PI MB 1363(35)	Mollusca	Bivalvia	Solemyoida	Nucinellidae	Nucinella	taylori	Prodissoconch	1	0	0	0	0	0
NHMUK PI MB 1363(38)	Mollusca	Bivalvia	Solemyoida	Nucinellidae	Nucinella	taylori	Prodissoconch	0	1	1	0	0	0
NHMUK PI MB 1363(49)	Mollusca	Bivalvia	Solemyoida	Nucinellidae	Nucinella	taylori	Prodissoconch	0	0	1	0	0	0
NHMUK PI MB 1363(42)	Mollusca	Bivalvia	Solemyoida	Nucinellidae	Nucinella	taylori	Prodissoconch	0	1	1	1	0	0
NHMUK PI MB 1363(43)	Mollusca	Bivalvia	Solemyoida	Nucinellidae	Nucinella	taylori	Prodissoconch	1	0	0	0	0	0
NHMUK PI MB 1363(46)	Mollusca	Bivalvia	Solemyoida	Nucinellidae	Nucinella	taylori	Prodissoconch	1	0	0	0	0	0
NHMUK PI MB 1363(63)	Mollusca	Bivalvia	Solemyoida	Nucinellidae	Nucinella	taylori	Prodissoconch	0	0	1	0	0	0	Drill holes?
NHMUK PI MB 1363(65)	Mollusca	Bivalvia	Solemyoida	Nucinellidae	Nucinella	taylori	Prodissoconch	0	1	1	0	0	0
NHMUK PI MB 1363(69)	Mollusca	Bivalvia	Solemyoida	Nucinellidae	Nucinella	taylori	Prodissoconch	1	0	0	0	0	0
NHMUK PI MB 1363(75)	Mollusca	Bivalvia	Solemyoida	Nucinellidae	Nucinella	taylori	Prodissoconch	0	0	1	0	0	0
NHMUK PI MB 1363(77)	Mollusca	Bivalvia	Solemyoida	Nucinellidae	Nucinella	taylori	Prodissoconch	0	0	1	0	0	0
NHMUK PI MB 1363(89)	Mollusca	Bivalvia	Solemyoida	Nucinellidae	Nucinella	taylori	Prodissoconch	0	0	1	0	0	0
NHMUK PI MB 1363(90)	Mollusca	Bivalvia	Solemyoida	Nucinellidae	Nucinella	taylori	Prodissoconch	0	0	1	0	0	0
NHMUK PI MB 1363(93)	Mollusca	Bivalvia	Solemyoida	Nucinellidae	Nucinella	taylori	Prodissoconch	0	0	1	0	0	0
NHMUK PI MB 1363(83)	Mollusca	Bivalvia	Solemyoida	Nucinellidae	Nucinella	taylori	Prodissoconch	1	0	0	0	0	0
NHMUK PI MB 1363(106)	Mollusca	Bivalvia	Solemyoida	Nucinellidae	Nucinella	taylori	Prodissoconch	0	0	1	0	0	0
NHMUK PI MB 1363(98)	Mollusca	Bivalvia	Solemyoida	Nucinellidae	Nucinella	taylori	Prodissoconch	0	1	1	1	NA	NA	Internal View
NHMUK PI MB 1363(99)	Mollusca	Bivalvia	Solemyoida	Nucinellidae	Nucinella	taylori	Prodissoconch	0	0	1	0	0	0
NHMUK PI MB 1363(103)	Mollusca	Bivalvia	Solemyoida	Nucinellidae	Nucinella	taylori	Prodissoconch	0	0	1	0	0	0
NHMUK PI MB 1364(5)	Mollusca	Bivalvia	Solemyoida	Nucinellidae	Nucinella	taylori	Prodissoconch	1	0	0	0	0	0
NHMUK PI MB 1365(2)	Mollusca	Bivalvia	Solemyoida	Nucinellidae	Nucinella	taylori	adult	0	0	1	0	0	0
NHMUK PI MB 1375(59)	Mollusca	Bivalvia	Solemyoida	Nucinellidae	Nucinella	taylori	spat	0	1	1	1	0	0
NHMUK PI MB 1377(19)	Mollusca	Bivalvia	Solemyoida	Nucinellidae	Nucinella	taylori	Prodissoconch	0	0	1	1	0	0
NHMUK PI MB 1377(66)	Mollusca	Bivalvia	Solemyoida	Nucinellidae	Nucinella	taylori	Prodissoconch	0	0	1	0	0	0
NHMUK PI MB 1381(106)	Mollusca	Bivalvia	Solemyoida	Nucinellidae	Nucinella	taylori	Prodissoconch	0	1	1	0	0	0
NHMUK PI MB 1381(7)	Mollusca	Bivalvia	Solemyoida	Nucinellidae	Nucinella	taylori	Prodissoconch	0	0	1	0	0	0
NHMUK PI MB 1381(10)	Mollusca	Bivalvia	Solemyoida	Nucinellidae	Nucinella	taylori	Prodissoconch	0	0	1	0	1	0
NHMUK PI MB 1381(16)	Mollusca	Bivalvia	Solemyoida	Nucinellidae	Nucinella	taylori	Prodissoconch	0	0	1	0	0	0
NHMUK PI MB 1381(21)	Mollusca	Bivalvia	Solemyoida	Nucinellidae	Nucinella	taylori	Prodissoconch	0	0	1	0	0	0
NHMUK PI MB 1381(22)	Mollusca	Bivalvia	Solemyoida	Nucinellidae	Nucinella	taylori	Prodissoconch	0	0	1	1	0	0
NHMUK PI MB 1381(34)	Mollusca	Bivalvia	Solemyoida	Nucinellidae	Nucinella	taylori	Prodissoconch	1	0	0	0	0	0
NHMUK PI MB 1381(46)	Mollusca	Bivalvia	Solemyoida	Nucinellidae	Nucinella	taylori	Prodissoconch	0	0	1	0	0	0
NHMUK PI MB 1381(47)	Mollusca	Bivalvia	Solemyoida	Nucinellidae	Nucinella	taylori	Prodissoconch	0	0	1	0	0	0
NHMUK PI MB 1381(48)	Mollusca	Bivalvia	Solemyoida	Nucinellidae	Nucinella	taylori	Prodissoconch	0	0	1	0	0	0
NHMUK PI MB 1381(51)	Mollusca	Bivalvia	Solemyoida	Nucinellidae	Nucinella	taylori	Prodissoconch	NA	0	NA	0	NA	NA	Internal View
NHMUK PI MB 1381(65)	Mollusca	Bivalvia	Solemyoida	Nucinellidae	Nucinella	taylori	Prodissoconch	0	0	1	0	0	0
NHMUK PI MB 1381(84)	Mollusca	Bivalvia	Solemyoida	Nucinellidae	Nucinella	taylori	Prodissoconch	0	1	1	0	0	0
NHMUK PI MB 1381(80)	Mollusca	Bivalvia	Solemyoida	Nucinellidae	Nucinella	taylori	Prodissoconch	0	0	1	0	0	0
NHMUK PI MB 1381(97)	Mollusca	Bivalvia	Solemyoida	Nucinellidae	Nucinella	taylori	Prodissoconch	0	1	1	0	NA	NA	Internal View
NHMUK PI MB 1381(93)	Mollusca	Bivalvia	Solemyoida	Nucinellidae	Nucinella	taylori	Prodissoconch	0	0	1	0	0	0
NHMUK PI MB 1388(5)	Mollusca	Bivalvia	Solemyoida	Nucinellidae	Nucinella	taylori	Prodissoconch	NA	0	NA	0	NA	NA	Internal View
NHMUK PI MB 1388(39)	Mollusca	Bivalvia	Solemyoida	Nucinellidae	Nucinella	taylori	Prodissoconch	1	0	0	0	0	0
NHMUK PI MB 1389(2)	Mollusca	Bivalvia	Solemyoida	Nucinellidae	Nucinella	taylori	adult	1	0	0	0	0	0
NHMUK PI MB 1389(10)	Mollusca	Bivalvia	Solemyoida	Nucinellidae	Nucinella	taylori	adult	1	0	0	0	0	0
NHMUK PI MB 1389(16)	Mollusca	Bivalvia	Solemyoida	Nucinellidae	Nucinella	taylori	Prodissoconch	1	0	0	0	0	0
NHMUK PI MB 1389(18)	Mollusca	Bivalvia	Solemyoida	Nucinellidae	Nucinella	taylori	Prodissoconch	0	0	1	0	NA	NA	Internal View
NHMUK PI MB 1389(19)	Mollusca	Bivalvia	Solemyoida	Nucinellidae	Nucinella	taylori	Prodissoconch	0	0	1	0	0	0
NHMUK PI MB 1389(35)	Mollusca	Bivalvia	Solemyoida	Nucinellidae	Nucinella	taylori	Prodissoconch	1	0	0	0	0	0
NHMUK PI MB 1389(52)	Mollusca	Bivalvia	Solemyoida	Nucinellidae	Nucinella	taylori	Prodissoconch	1	0	0	0	0	0
NHMUK PI MB 1389(46)	Mollusca	Bivalvia	Solemyoida	Nucinellidae	Nucinella	taylori	Prodissoconch	0	1	1	0	0	0
NHMUK PI MB 1389(62)	Mollusca	Bivalvia	Solemyoida	Nucinellidae	Nucinella	taylori	Prodissoconch	0	0	1	0	0	0
NHMUK PI MB 1389(81)	Mollusca	Bivalvia	Solemyoida	Nucinellidae	Nucinella	taylori	Prodissoconch	0	1	1	0	0	0
NHMUK PI MB 1206	Mollusca	Bivalvia	Solemyoida	Nucinellidae	Nucinella	taylori	adult	1	0	0	0	0	0
NHMUK PI MB 1211	Mollusca	Bivalvia	Solemyoida	Nucinellidae	Nucinella	taylori	spat	0	0	0	0	1	0
NHMUK PI MB 1218	Mollusca	Bivalvia	Solemyoida	Nucinellidae	Nucinella	taylori	spat	0	0	0	0	1	0
NHMUK PI MB 1213	Mollusca	Bivalvia	Solemyoida	Nucinellidae	Nucinella	taylori	spat	1	0	0	0	0	0
NHMUK PI MB 1211	Mollusca	Bivalvia	Solemyoida	Nucinellidae	Nucinella	taylori	spat	1	0	0	0	0	0	Internal View
NHMUK PI MB 1209	Mollusca	Bivalvia	Solemyoida	Nucinellidae	Nucinella	taylori	adult	0	0	1	0	0	0	Drill holes?
NHMUK PI MB 1341(91)	Mollusca	Bivalvia	Trigoniida	Myophoriidae	Neoschizodus	laevigatus	prodissoconch	0	0	1	0	0	0
NHMUK PI MB 1341(94)	Mollusca	Bivalvia	Trigoniida	Myophoriidae	Neoschizodus	laevigatus	prodissoconch	0	1	1	0	0	0
NHMUK PI MB 1341(96)	Mollusca	Bivalvia	Trigoniida	Myophoriidae	Neoschizodus	laevigatus	prodissoconch	0	1	1	1	0	0
NHMUK PI MB 1341(5)	Mollusca	Bivalvia	Trigoniida	Myophoriidae	Neoschizodus	laevigatus	prodissoconch	0	0	1	1	0	0
NHMUK PI MB 1341(6)	Mollusca	Bivalvia	Trigoniida	Myophoriidae	Neoschizodus	laevigatus	prodissoconch	1	0	0	0	0	0
NHMUK PI MB 1341(24)	Mollusca	Bivalvia	Trigoniida	Myophoriidae	Neoschizodus	laevigatus	prodissoconch	0	1	1	0	0	0
NHMUK PI MB 1341(15)	Mollusca	Bivalvia	Trigoniida	Myophoriidae	Neoschizodus	laevigatus	prodissoconch	0	1	1	0	0	0
NHMUK PI MB 1341(18)	Mollusca	Bivalvia	Trigoniida	Myophoriidae	Neoschizodus	laevigatus	prodissoconch	0	1	0	0	0	0
NHMUK PI MB 1341(29)	Mollusca	Bivalvia	Trigoniida	Myophoriidae	Neoschizodus	laevigatus	prodissoconch	0	0	1	0	0	0
NHMUK PI MB 1341(30)	Mollusca	Bivalvia	Trigoniida	Myophoriidae	Neoschizodus	laevigatus	prodissoconch	0	0	1	0	0	1
NHMUK PI MB 1341(31)	Mollusca	Bivalvia	Trigoniida	Myophoriidae	Neoschizodus	laevigatus	prodissoconch	0	0	1	1	0	0
NHMUK PI MB 1341(47)	Mollusca	Bivalvia	Trigoniida	Myophoriidae	Neoschizodus	laevigatus	prodissoconch	0	1	1	1	0	0
NHMUK PI MB 1341(48)	Mollusca	Bivalvia	Trigoniida	Myophoriidae	Neoschizodus	laevigatus	prodissoconch	0	0	0	1	0	0
NHMUK PI MB 1341(50)	Mollusca	Bivalvia	Trigoniida	Myophoriidae	Neoschizodus	laevigatus	prodissoconch	0	1	0	0	0	0
NHMUK PI MB 1341(45)	Mollusca	Bivalvia	Trigoniida	Myophoriidae	Neoschizodus	laevigatus	prodissoconch	0	1	1	1	0	0
NHMUK PI MB 1341(46)	Mollusca	Bivalvia	Trigoniida	Myophoriidae	Neoschizodus	laevigatus	prodissoconch	0	0	0	1	0	0
NHMUK PI MB 1341(51)	Mollusca	Bivalvia	Trigoniida	Myophoriidae	Neoschizodus	laevigatus	prodissoconch	0	0	1	0	0	0
NHMUK PI MB 1341(60)	Mollusca	Bivalvia	Trigoniida	Myophoriidae	Neoschizodus	laevigatus	prodissoconch	0	1	1	0	0	0
NHMUK PI MB 1341(61)	Mollusca	Bivalvia	Trigoniida	Myophoriidae	Neoschizodus	laevigatus	prodissoconch	0	1	1	0	0	0
NHMUK PI MB 1341(54)	Mollusca	Bivalvia	Trigoniida	Myophoriidae	Neoschizodus	laevigatus	prodissoconch	0	1	0	1	0	0
NHMUK PI MB 1341(55)	Mollusca	Bivalvia	Trigoniida	Myophoriidae	Neoschizodus	laevigatus	prodissoconch	0	0	1	0	0	0
NHMUK PI MB 1341(56)	Mollusca	Bivalvia	Trigoniida	Myophoriidae	Neoschizodus	laevigatus	prodissoconch	1	0	0	0	0	0
NHMUK PI MB 1341(59)	Mollusca	Bivalvia	Trigoniida	Myophoriidae	Neoschizodus	laevigatus	prodissoconch	1	0	0	0	0	0
NHMUK PI MB 1341(62)	Mollusca	Bivalvia	Trigoniida	Myophoriidae	Neoschizodus	laevigatus	prodissoconch	0	1	1	1	0	0
NHMUK PI MB 1341(71)	Mollusca	Bivalvia	Trigoniida	Myophoriidae	Neoschizodus	laevigatus	prodissoconch	1	0	0	0	0	0
NHMUK PI MB 1341(63)	Mollusca	Bivalvia	Trigoniida	Myophoriidae	Neoschizodus	laevigatus	prodissoconch	0	0	1	0	0	0
NHMUK PI MB 1341(64)	Mollusca	Bivalvia	Trigoniida	Myophoriidae	Neoschizodus	laevigatus	prodissoconch	0	1	0	0	0	0
NHMUK PI MB 1341(66)	Mollusca	Bivalvia	Trigoniida	Myophoriidae	Neoschizodus	laevigatus	prodissoconch	0	1	1	0	0	0
NHMUK PI MB 1341(67)	Mollusca	Bivalvia	Trigoniida	Myophoriidae	Neoschizodus	laevigatus	prodissoconch	1	0	0	0	0	0
NHMUK PI MB 1341(68)	Mollusca	Bivalvia	Trigoniida	Myophoriidae	Neoschizodus	laevigatus	prodissoconch	1	0	0	0	0	0
NHMUK PI MB 1341(69)	Mollusca	Bivalvia	Trigoniida	Myophoriidae	Neoschizodus	laevigatus	prodissoconch	0	1	1	1	0	0
NHMUK PI MB 1341(70)	Mollusca	Bivalvia	Trigoniida	Myophoriidae	Neoschizodus	laevigatus	prodissoconch	0	0	1	0	0	0
NHMUK PI MB 1341(72)	Mollusca	Bivalvia	Trigoniida	Myophoriidae	Neoschizodus	laevigatus	prodissoconch	0	1	1	0	0	0
NHMUK PI MB 1341(81)	Mollusca	Bivalvia	Trigoniida	Myophoriidae	Neoschizodus	laevigatus	prodissoconch	0	0	0	1	0	0
NHMUK PI MB 1341(74)	Mollusca	Bivalvia	Trigoniida	Myophoriidae	Neoschizodus	laevigatus	prodissoconch	1	0	0	0	0	0
NHMUK PI MB 1341(75)	Mollusca	Bivalvia	Trigoniida	Myophoriidae	Neoschizodus	laevigatus	prodissoconch	0	1	1	0	0	0
NHMUK PI MB 1341(76)	Mollusca	Bivalvia	Trigoniida	Myophoriidae	Neoschizodus	laevigatus	prodissoconch	0	0	1	0	0	0
NHMUK PI MB 1341(77)	Mollusca	Bivalvia	Trigoniida	Myophoriidae	Neoschizodus	laevigatus	prodissoconch	0	1	1	0	0	0
NHMUK PI MB 1341(80)	Mollusca	Bivalvia	Trigoniida	Myophoriidae	Neoschizodus	laevigatus	prodissoconch	1	0	0	0	0	0
NHMUK PI MB 1341(84)	Mollusca	Bivalvia	Trigoniida	Myophoriidae	Neoschizodus	laevigatus	prodissoconch	1	0	0	0	0	0
NHMUK PI MB 1341(89)	Mollusca	Bivalvia	Trigoniida	Myophoriidae	Neoschizodus	laevigatus	prodissoconch	0	1	0	0	0	0
NHMUK PI MB 1341(90)	Mollusca	Bivalvia	Trigoniida	Myophoriidae	Neoschizodus	laevigatus	prodissoconch	0	0	1	0	0	0
NHMUK PI MB 1347(42)	Mollusca	Bivalvia	Trigoniida	Myophoriidae	Neoschizodus	laevigatus	prodissoconch	0	0	1	0	0	0
NHMUK PI MB 1347(50)	Mollusca	Bivalvia	Trigoniida	Myophoriidae	Neoschizodus	laevigatus	prodissoconch	0	1	NA	1	NA	NA	Internal View
NHMUK PI MB 1347(66)	Mollusca	Bivalvia	Trigoniida	Myophoriidae	Neoschizodus	laevigatus	prodissoconch	0	1	NA	0	NA	NA	Internal View
NHMUK PI MB 1351(4)	Mollusca	Bivalvia	Trigoniida	Myophoriidae	Neoschizodus	laevigatus	prodissoconch	0	0	1	0	0	1
NHMUK PI MB 1351(5)	Mollusca	Bivalvia	Trigoniida	Myophoriidae	Neoschizodus	laevigatus	prodissoconch	0	0	1	0	0	0
NHMUK PI MB 1351(7)	Mollusca	Bivalvia	Trigoniida	Myophoriidae	Neoschizodus	laevigatus	prodissoconch	0	1	1	0	0	0
NHMUK PI MB 1353(101)	Mollusca	Bivalvia	Trigoniida	Myophoriidae	Neoschizodus	laevigatus	prodissoconch	0	1	0	0	0	0
NHMUK PI MB 1358(50)	Mollusca	Bivalvia	Trigoniida	Myophoriidae	Neoschizodus	laevigatus	prodissoconch	1	0	0	0	0	0
NHMUK PI MB 1360(1)	Mollusca	Bivalvia	Trigoniida	Myophoriidae	Neoschizodus	laevigatus	prodissoconch	1	0	0	0	0	0
NHMUK PI MB 1360(3)	Mollusca	Bivalvia	Trigoniida	Myophoriidae	Neoschizodus	laevigatus	prodissoconch	0	0	0	1	0	0
NHMUK PI MB 1360(5)	Mollusca	Bivalvia	Trigoniida	Myophoriidae	Neoschizodus	laevigatus	prodissoconch	1	0	0	0	0	0
NHMUK PI MB 1360(15)	Mollusca	Bivalvia	Trigoniida	Myophoriidae	Neoschizodus	laevigatus	prodissoconch	0	1	NA	0	NA	NA	Internal View
NHMUK PI MB 1360(17)	Mollusca	Bivalvia	Trigoniida	Myophoriidae	Neoschizodus	laevigatus	prodissoconch	1	0	0	0	0	0
NHMUK PI MB 1360(34)	Mollusca	Bivalvia	Trigoniida	Myophoriidae	Neoschizodus	laevigatus	prodissoconch	1	0	0	0	0	0
NHMUK PI MB 1360(48)	Mollusca	Bivalvia	Trigoniida	Myophoriidae	Neoschizodus	laevigatus	prodissoconch	0	0	1	0	0	0
NHMUK PI MB 1362(1)	Mollusca	Bivalvia	Trigoniida	Myophoriidae	Neoschizodus	laevigatus	prodissoconch	0	0	1	0	0	0
NHMUK PI MB 1362(2)	Mollusca	Bivalvia	Trigoniida	Myophoriidae	Neoschizodus	laevigatus	prodissoconch	0	0	1	1	0	0
NHMUK PI MB 1362(3)	Mollusca	Bivalvia	Trigoniida	Myophoriidae	Neoschizodus	laevigatus	prodissoconch	0	0	1	1	0	0
NHMUK PI MB 1362(4)	Mollusca	Bivalvia	Trigoniida	Myophoriidae	Neoschizodus	laevigatus	prodissoconch	0	1	0	0	0	0
NHMUK PI MB 1362(5)	Mollusca	Bivalvia	Trigoniida	Myophoriidae	Neoschizodus	laevigatus	prodissoconch	0	0	1	0	0	0
NHMUK PI MB 1362(6)	Mollusca	Bivalvia	Trigoniida	Myophoriidae	Neoschizodus	laevigatus	prodissoconch	0	0	0	1	0	0
NHMUK PI MB 1362(7)	Mollusca	Bivalvia	Trigoniida	Myophoriidae	Neoschizodus	laevigatus	prodissoconch	1	0	0	0	0	0
NHMUK PI MB 1362(8)	Mollusca	Bivalvia	Trigoniida	Myophoriidae	Neoschizodus	laevigatus	prodissoconch	0	0	1	1	0	0
NHMUK PI MB 1362(9)	Mollusca	Bivalvia	Trigoniida	Myophoriidae	Neoschizodus	laevigatus	prodissoconch	1	0	0	0	0	0
NHMUK PI MB 1362(10)	Mollusca	Bivalvia	Trigoniida	Myophoriidae	Neoschizodus	laevigatus	prodissoconch	0	0	1	0	0	0
NHMUK PI MB 1362(11)	Mollusca	Bivalvia	Trigoniida	Myophoriidae	Neoschizodus	laevigatus	prodissoconch	1	0	0	0	0	0
NHMUK PI MB 1362(12)	Mollusca	Bivalvia	Trigoniida	Myophoriidae	Neoschizodus	laevigatus	prodissoconch	0	0	1	0	0	0
NHMUK PI MB 1362(13)	Mollusca	Bivalvia	Trigoniida	Myophoriidae	Neoschizodus	laevigatus	prodissoconch	1	0	0	0	0	0
NHMUK PI MB 1362(14)	Mollusca	Bivalvia	Trigoniida	Myophoriidae	Neoschizodus	laevigatus	prodissoconch	1	0	0	0	0	0
NHMUK PI MB 1362(15)	Mollusca	Bivalvia	Trigoniida	Myophoriidae	Neoschizodus	laevigatus	prodissoconch	0	1	1	1	0	0
NHMUK PI MB 1362(16)	Mollusca	Bivalvia	Trigoniida	Myophoriidae	Neoschizodus	laevigatus	prodissoconch	0	0	1	1	0	0
NHMUK PI MB 1362(17)	Mollusca	Bivalvia	Trigoniida	Myophoriidae	Neoschizodus	laevigatus	prodissoconch	0	0	1	0	0	0
NHMUK PI MB 1362(18)	Mollusca	Bivalvia	Trigoniida	Myophoriidae	Neoschizodus	laevigatus	prodissoconch	0	0	0	1	0	0
NHMUK PI MB 1362(19)	Mollusca	Bivalvia	Trigoniida	Myophoriidae	Neoschizodus	laevigatus	prodissoconch	1	0	0	0	0	0
NHMUK PI MB 1362(20)	Mollusca	Bivalvia	Trigoniida	Myophoriidae	Neoschizodus	laevigatus	prodissoconch	0	0	1	0	0	0
NHMUK PI MB 1362(21)	Mollusca	Bivalvia	Trigoniida	Myophoriidae	Neoschizodus	laevigatus	prodissoconch	0	0	1	1	0	0
NHMUK PI MB 1362(22)	Mollusca	Bivalvia	Trigoniida	Myophoriidae	Neoschizodus	laevigatus	prodissoconch	0	1	1	0	0	0
NHMUK PI MB 1362(24)	Mollusca	Bivalvia	Trigoniida	Myophoriidae	Neoschizodus	laevigatus	prodissoconch	1	0	0	0	0	0
NHMUK PI MB 1362(25)	Mollusca	Bivalvia	Trigoniida	Myophoriidae	Neoschizodus	laevigatus	prodissoconch	0	0	1	0	0	0
NHMUK PI MB 1362(26)	Mollusca	Bivalvia	Trigoniida	Myophoriidae	Neoschizodus	laevigatus	prodissoconch	1	0	0	0	0	0
NHMUK PI MB 1362(27)	Mollusca	Bivalvia	Trigoniida	Myophoriidae	Neoschizodus	laevigatus	prodissoconch	0	0	1	1	0	0
NHMUK PI MB 1362(28)	Mollusca	Bivalvia	Trigoniida	Myophoriidae	Neoschizodus	laevigatus	prodissoconch	0	0	1	1	0	0
NHMUK PI MB 1362(29)	Mollusca	Bivalvia	Trigoniida	Myophoriidae	Neoschizodus	laevigatus	prodissoconch	0	0	1	0	0	0
NHMUK PI MB 1362(30)	Mollusca	Bivalvia	Trigoniida	Myophoriidae	Neoschizodus	laevigatus	prodissoconch	1	0	0	0	0	0
NHMUK PI MB 1362(31)	Mollusca	Bivalvia	Trigoniida	Myophoriidae	Neoschizodus	laevigatus	prodissoconch	0	0	1	1	0	0
NHMUK PI MB 1362(32)	Mollusca	Bivalvia	Trigoniida	Myophoriidae	Neoschizodus	laevigatus	prodissoconch	0	0	1	1	0	0
NHMUK PI MB 1362(33)	Mollusca	Bivalvia	Trigoniida	Myophoriidae	Neoschizodus	laevigatus	prodissoconch	1	0	0	0	0	0
NHMUK PI MB 1362(34)	Mollusca	Bivalvia	Trigoniida	Myophoriidae	Neoschizodus	laevigatus	prodissoconch	1	0	0	0	0	0
NHMUK PI MB 1362(35)	Mollusca	Bivalvia	Trigoniida	Myophoriidae	Neoschizodus	laevigatus	prodissoconch	1	0	0	0	0	0
NHMUK PI MB 1362(36)	Mollusca	Bivalvia	Trigoniida	Myophoriidae	Neoschizodus	laevigatus	prodissoconch	0	0	1	0	0	1
NHMUK PI MB 1362(37)	Mollusca	Bivalvia	Trigoniida	Myophoriidae	Neoschizodus	laevigatus	prodissoconch	0	0	1	1	0	0
NHMUK PI MB 1362(39)	Mollusca	Bivalvia	Trigoniida	Myophoriidae	Neoschizodus	laevigatus	prodissoconch	0	0	1	0	0	0
NHMUK PI MB 1362(40)	Mollusca	Bivalvia	Trigoniida	Myophoriidae	Neoschizodus	laevigatus	prodissoconch	0	0	1	0	0	0
NHMUK PI MB 1362(41)	Mollusca	Bivalvia	Trigoniida	Myophoriidae	Neoschizodus	laevigatus	prodissoconch	1	0	0	0	0	0
NHMUK PI MB 1362(42)	Mollusca	Bivalvia	Trigoniida	Myophoriidae	Neoschizodus	laevigatus	prodissoconch	0	0	1	0	0	0
NHMUK PI MB 1362(44)	Mollusca	Bivalvia	Trigoniida	Myophoriidae	Neoschizodus	laevigatus	prodissoconch	0	0	1	1	0	0
NHMUK PI MB 1362(45)	Mollusca	Bivalvia	Trigoniida	Myophoriidae	Neoschizodus	laevigatus	prodissoconch	1	0	0	0	0	0
NHMUK PI MB 1362(46)	Mollusca	Bivalvia	Trigoniida	Myophoriidae	Neoschizodus	laevigatus	prodissoconch	0	0	1	0	0	0
NHMUK PI MB 1363(107)	Mollusca	Bivalvia	Trigoniida	Myophoriidae	Neoschizodus	laevigatus	prodissoconch	1	0	0	0	0	0
NHMUK PI MB 1363(10)	Mollusca	Bivalvia	Trigoniida	Myophoriidae	Neoschizodus	laevigatus	prodissoconch	0	1	1	1	0	0
NHMUK PI MB 1363(18)	Mollusca	Bivalvia	Trigoniida	Myophoriidae	Neoschizodus	laevigatus	prodissoconch	0	0	1	1	0	0
NHMUK PI MB 1363(20)	Mollusca	Bivalvia	Trigoniida	Myophoriidae	Neoschizodus	laevigatus	prodissoconch	0	0	1	0	0	0
NHMUK PI MB 1363(21)	Mollusca	Bivalvia	Trigoniida	Myophoriidae	Neoschizodus	laevigatus	prodissoconch	0	1	0	0	0	0
NHMUK PI MB 1363(23)	Mollusca	Bivalvia	Trigoniida	Myophoriidae	Neoschizodus	laevigatus	prodissoconch	0	0	1	1	0	0
NHMUK PI MB 1363(24)	Mollusca	Bivalvia	Trigoniida	Myophoriidae	Neoschizodus	laevigatus	prodissoconch	0	1	1	0	0	0
NHMUK PI MB 1363(37)	Mollusca	Bivalvia	Trigoniida	Myophoriidae	Neoschizodus	laevigatus	prodissoconch	1	0	0	0	0	0
NHMUK PI MB 1363(27)	Mollusca	Bivalvia	Trigoniida	Myophoriidae	Neoschizodus	laevigatus	prodissoconch	0	1	1	1	0	0
NHMUK PI MB 1363(32)	Mollusca	Bivalvia	Trigoniida	Myophoriidae	Neoschizodus	laevigatus	prodissoconch	0	1	0	0	0	0
NHMUK PI MB 1363(41)	Mollusca	Bivalvia	Trigoniida	Myophoriidae	Neoschizodus	laevigatus	prodissoconch	0	0	1	0	0	0
NHMUK PI MB 1363(45)	Mollusca	Bivalvia	Trigoniida	Myophoriidae	Neoschizodus	laevigatus	prodissoconch	0	1	1	0	0	0
NHMUK PI MB 1363(47)	Mollusca	Bivalvia	Trigoniida	Myophoriidae	Neoschizodus	laevigatus	prodissoconch	0	1	0	0	0	0	Drill holes?
NHMUK PI MB 1363(53)	Mollusca	Bivalvia	Trigoniida	Myophoriidae	Neoschizodus	laevigatus	prodissoconch	0	1	0	0	0	0
NHMUK PI MB 1363(62)	Mollusca	Bivalvia	Trigoniida	Myophoriidae	Neoschizodus	laevigatus	prodissoconch	0	1	0	0	0	0
NHMUK PI MB 1363(55)	Mollusca	Bivalvia	Trigoniida	Myophoriidae	Neoschizodus	laevigatus	prodissoconch	0	0	1	0	0	0
NHMUK PI MB 1363(58)	Mollusca	Bivalvia	Trigoniida	Myophoriidae	Neoschizodus	laevigatus	prodissoconch	0	1	0	1	0	0
NHMUK PI MB 1363(91)	Mollusca	Bivalvia	Trigoniida	Myophoriidae	Neoschizodus	laevigatus	prodissoconch	1	0	0	0	0	0
NHMUK PI MB 1363(92)	Mollusca	Bivalvia	Trigoniida	Myophoriidae	Neoschizodus	laevigatus	prodissoconch	0	0	1	0	0	0
NHMUK PI MB 1363(95)	Mollusca	Bivalvia	Trigoniida	Myophoriidae	Neoschizodus	laevigatus	prodissoconch	NA	0	NA	0	NA	NA	Internal View
NHMUK PI MB 1363(96)	Mollusca	Bivalvia	Trigoniida	Myophoriidae	Neoschizodus	laevigatus	prodissoconch	1	0	0	0	0	0
NHMUK PI MB 1363(100)	Mollusca	Bivalvia	Trigoniida	Myophoriidae	Neoschizodus	laevigatus	prodissoconch	0	0	1	0	0	0
NHMUK PI MB 1364(1)	Mollusca	Bivalvia	Trigoniida	Myophoriidae	Neoschizodus	laevigatus	prodissoconch	1	0	0	0	0	0
NHMUK PI MB 1364(2)	Mollusca	Bivalvia	Trigoniida	Myophoriidae	Neoschizodus	laevigatus	prodissoconch	0	1	1	0	0	0
NHMUK PI MB 1364(3)	Mollusca	Bivalvia	Trigoniida	Myophoriidae	Neoschizodus	laevigatus	prodissoconch	0	0	1	0	0	0
NHMUK PI MB 1364(4)	Mollusca	Bivalvia	Trigoniida	Myophoriidae	Neoschizodus	laevigatus	prodissoconch	0	0	1	0	0	0
NHMUK PI MB 1364(6)	Mollusca	Bivalvia	Trigoniida	Myophoriidae	Neoschizodus	laevigatus	prodissoconch	1	0	0	0	0	0
NHMUK PI MB 1364(7)	Mollusca	Bivalvia	Trigoniida	Myophoriidae	Neoschizodus	laevigatus	prodissoconch	0	0	1	1	0	0
NHMUK PI MB 1364(8)	Mollusca	Bivalvia	Trigoniida	Myophoriidae	Neoschizodus	laevigatus	prodissoconch	0	0	1	0	0	0
NHMUK PI MB 1364(9)	Mollusca	Bivalvia	Trigoniida	Myophoriidae	Neoschizodus	laevigatus	prodissoconch	0	1	1	0	0	0
NHMUK PI MB 1364(10)	Mollusca	Bivalvia	Trigoniida	Myophoriidae	Neoschizodus	laevigatus	prodissoconch	0	1	1	0	0	0
NHMUK PI MB 1364(11)	Mollusca	Bivalvia	Trigoniida	Myophoriidae	Neoschizodus	laevigatus	prodissoconch	0	1	1	0	0	0
NHMUK PI MB 1364(12)	Mollusca	Bivalvia	Trigoniida	Myophoriidae	Neoschizodus	laevigatus	prodissoconch	0	0	1	0	0	0
NHMUK PI MB 1364(13)	Mollusca	Bivalvia	Trigoniida	Myophoriidae	Neoschizodus	laevigatus	prodissoconch	0	0	1	0	0	0
NHMUK PI MB 1364(14)	Mollusca	Bivalvia	Trigoniida	Myophoriidae	Neoschizodus	laevigatus	prodissoconch	1	0	0	0	0	0
NHMUK PI MB 1364(15)	Mollusca	Bivalvia	Trigoniida	Myophoriidae	Neoschizodus	laevigatus	prodissoconch	0	0	1	0	0	0
NHMUK PI MB 1364(16)	Mollusca	Bivalvia	Trigoniida	Myophoriidae	Neoschizodus	laevigatus	prodissoconch	0	0	1	0	0	0
NHMUK PI MB 1364(17)	Mollusca	Bivalvia	Trigoniida	Myophoriidae	Neoschizodus	laevigatus	prodissoconch	1	0	0	0	0	0
NHMUK PI MB 1364(18)	Mollusca	Bivalvia	Trigoniida	Myophoriidae	Neoschizodus	laevigatus	prodissoconch	1	0	0	0	0	0
NHMUK PI MB 1364(20)	Mollusca	Bivalvia	Trigoniida	Myophoriidae	Neoschizodus	laevigatus	prodissoconch	0	1	1	0	0	0
NHMUK PI MB 1364(21)	Mollusca	Bivalvia	Trigoniida	Myophoriidae	Neoschizodus	laevigatus	prodissoconch	0	0	0	1	0	0
NHMUK PI MB 1364(22)	Mollusca	Bivalvia	Trigoniida	Myophoriidae	Neoschizodus	laevigatus	prodissoconch	0	0	1	0	0	0
NHMUK PI MB 1364(23)	Mollusca	Bivalvia	Trigoniida	Myophoriidae	Neoschizodus	laevigatus	prodissoconch	0	1	1	0	NA	NA	Bad condition
NHMUK PI MB 1364(24)	Mollusca	Bivalvia	Trigoniida	Myophoriidae	Neoschizodus	laevigatus	prodissoconch	1	0	0	0	0	0
NHMUK PI MB 1364(25)	Mollusca	Bivalvia	Trigoniida	Myophoriidae	Neoschizodus	laevigatus	prodissoconch	0	1	1	0	0	0
NHMUK PI MB 1364(28)	Mollusca	Bivalvia	Trigoniida	Myophoriidae	Neoschizodus	laevigatus	prodissoconch	1	1	0	0	0	0
NHMUK PI MB 1364(29)	Mollusca	Bivalvia	Trigoniida	Myophoriidae	Neoschizodus	laevigatus	prodissoconch	0	0	1	1	0	0
NHMUK PI MB 1364(30)	Mollusca	Bivalvia	Trigoniida	Myophoriidae	Neoschizodus	laevigatus	prodissoconch	0	1	1	0	0	0
NHMUK PI MB 1364(31)	Mollusca	Bivalvia	Trigoniida	Myophoriidae	Neoschizodus	laevigatus	prodissoconch	0	0	1	0	0	0
NHMUK PI MB 1364(32)	Mollusca	Bivalvia	Trigoniida	Myophoriidae	Neoschizodus	laevigatus	prodissoconch	0	1	1	0	0	0
NHMUK PI MB 1364(33)	Mollusca	Bivalvia	Trigoniida	Myophoriidae	Neoschizodus	laevigatus	prodissoconch	1	0	0	0	0	0
NHMUK PI MB 1364(34)	Mollusca	Bivalvia	Trigoniida	Myophoriidae	Neoschizodus	laevigatus	prodissoconch	0	1	1	1	0	0
NHMUK PI MB 1364(35)	Mollusca	Bivalvia	Trigoniida	Myophoriidae	Neoschizodus	laevigatus	prodissoconch	0	1	1	0	0	0
NHMUK PI MB 1364(36)	Mollusca	Bivalvia	Trigoniida	Myophoriidae	Neoschizodus	laevigatus	prodissoconch	0	0	1	1	0	0
NHMUK PI MB 1364(37)	Mollusca	Bivalvia	Trigoniida	Myophoriidae	Neoschizodus	laevigatus	prodissoconch	0	0	1	1	0	0
NHMUK PI MB 1364(38)	Mollusca	Bivalvia	Trigoniida	Myophoriidae	Neoschizodus	laevigatus	prodissoconch	1	0	0	0	0	0
NHMUK PI MB 1364(39)	Mollusca	Bivalvia	Trigoniida	Myophoriidae	Neoschizodus	laevigatus	prodissoconch	1	0	0	0	0	0
NHMUK PI MB 1364(40)	Mollusca	Bivalvia	Trigoniida	Myophoriidae	Neoschizodus	laevigatus	prodissoconch	0	0	1	0	0	0
NHMUK PI MB 1364(41)	Mollusca	Bivalvia	Trigoniida	Myophoriidae	Neoschizodus	laevigatus	prodissoconch	0	1	1	1	0	0
NHMUK PI MB 1364(42)	Mollusca	Bivalvia	Trigoniida	Myophoriidae	Neoschizodus	laevigatus	prodissoconch	0	1	1	0	0	0
NHMUK PI MB 1365(29)	Mollusca	Bivalvia	Trigoniida	Myophoriidae	Neoschizodus	laevigatus	prodissoconch	1	0	0	0	0	0
NHMUK PI MB 1373(19)	Mollusca	Bivalvia	Trigoniida	Myophoriidae	Neoschizodus	laevigatus	prodissoconch	0	1	NA	NA	NA	NA	Internal View
NHMUK PI MB 1373(32)	Mollusca	Bivalvia	Trigoniida	Myophoriidae	Neoschizodus	laevigatus	prodissoconch	0	1	NA	0	NA	NA	Internal View
NHMUK PI MB 1375(33)	Mollusca	Bivalvia	Trigoniida	Myophoriidae	Neoschizodus	laevigatus	prodissoconch	0	1	1	0	0	0
NHMUK PI MB 1375(45)	Mollusca	Bivalvia	Trigoniida	Myophoriidae	Neoschizodus	laevigatus	prodissoconch	0	1	0	0	0	0
NHMUK PI MB 1377(1)	Mollusca	Bivalvia	Trigoniida	Myophoriidae	Neoschizodus	laevigatus	prodissoconch	0	0	1	0	0	0
NHMUK PI MB 1377(2)	Mollusca	Bivalvia	Trigoniida	Myophoriidae	Neoschizodus	laevigatus	prodissoconch	0	0	1	0	0	0
NHMUK PI MB 1377(5)	Mollusca	Bivalvia	Trigoniida	Myophoriidae	Neoschizodus	laevigatus	prodissoconch	0	0	1	0	0	0
NHMUK PI MB 1377(6)	Mollusca	Bivalvia	Trigoniida	Myophoriidae	Neoschizodus	laevigatus	prodissoconch	0	1	0	0	0	0
NHMUK PI MB 1377(8)	Mollusca	Bivalvia	Trigoniida	Myophoriidae	Neoschizodus	laevigatus	prodissoconch	0	0	1	0	0	0
NHMUK PI MB 1377(9)	Mollusca	Bivalvia	Trigoniida	Myophoriidae	Neoschizodus	laevigatus	prodissoconch	0	0	1	0	0	0
NHMUK PI MB 1377(10)	Mollusca	Bivalvia	Trigoniida	Myophoriidae	Neoschizodus	laevigatus	prodissoconch	0	0	1	0	0	0
NHMUK PI MB 1377(11)	Mollusca	Bivalvia	Trigoniida	Myophoriidae	Neoschizodus	laevigatus	prodissoconch	0	0	1	0	0	0
NHMUK PI MB 1377(12)	Mollusca	Bivalvia	Trigoniida	Myophoriidae	Neoschizodus	laevigatus	prodissoconch	1	0	0	0	0	0
NHMUK PI MB 1377(13)	Mollusca	Bivalvia	Trigoniida	Myophoriidae	Neoschizodus	laevigatus	prodissoconch	0	0	1	0	0	0
NHMUK PI MB 1377(14)	Mollusca	Bivalvia	Trigoniida	Myophoriidae	Neoschizodus	laevigatus	prodissoconch	0	1	1	0	0	0
NHMUK PI MB 1377(16)	Mollusca	Bivalvia	Trigoniida	Myophoriidae	Neoschizodus	laevigatus	prodissoconch	0	1	0	0	0	0
NHMUK PI MB 1377(17)	Mollusca	Bivalvia	Trigoniida	Myophoriidae	Neoschizodus	laevigatus	prodissoconch	0	1	1	0	0	0
NHMUK PI MB 1377(18)	Mollusca	Bivalvia	Trigoniida	Myophoriidae	Neoschizodus	laevigatus	prodissoconch	0	0	1	0	0	0
NHMUK PI MB 1377(30)	Mollusca	Bivalvia	Trigoniida	Myophoriidae	Neoschizodus	laevigatus	prodissoconch	0	0	0	1	0	0
NHMUK PI MB 1377(23)	Mollusca	Bivalvia	Trigoniida	Myophoriidae	Neoschizodus	laevigatus	prodissoconch	0	1	0	0	0	0
NHMUK PI MB 1377(24)	Mollusca	Bivalvia	Trigoniida	Myophoriidae	Neoschizodus	laevigatus	prodissoconch	1	0	0	0	0	0
NHMUK PI MB 1377(26)	Mollusca	Bivalvia	Trigoniida	Myophoriidae	Neoschizodus	laevigatus	prodissoconch	0	0	1	1	0	0
NHMUK PI MB 1377(27)	Mollusca	Bivalvia	Trigoniida	Myophoriidae	Neoschizodus	laevigatus	prodissoconch	1	0	0	0	0	0
NHMUK PI MB 1377(28)	Mollusca	Bivalvia	Trigoniida	Myophoriidae	Neoschizodus	laevigatus	prodissoconch	0	0	1	0	0	0
NHMUK PI MB 1377(29)	Mollusca	Bivalvia	Trigoniida	Myophoriidae	Neoschizodus	laevigatus	prodissoconch	0	0	1	0	0	0
NHMUK PI MB 1377(31)	Mollusca	Bivalvia	Trigoniida	Myophoriidae	Neoschizodus	laevigatus	prodissoconch	0	0	1	0	0	0
NHMUK PI MB 1377(40)	Mollusca	Bivalvia	Trigoniida	Myophoriidae	Neoschizodus	laevigatus	prodissoconch	0	1	1	0	0	0
NHMUK PI MB 1377(32)	Mollusca	Bivalvia	Trigoniida	Myophoriidae	Neoschizodus	laevigatus	prodissoconch	0	1	1	0	0	0
NHMUK PI MB 1377(33)	Mollusca	Bivalvia	Trigoniida	Myophoriidae	Neoschizodus	laevigatus	prodissoconch	1	0	0	0	0	0
NHMUK PI MB 1377(34)	Mollusca	Bivalvia	Trigoniida	Myophoriidae	Neoschizodus	laevigatus	prodissoconch	0	1	NA	0	NA	NA	Internal View
NHMUK PI MB 1377(35)	Mollusca	Bivalvia	Trigoniida	Myophoriidae	Neoschizodus	laevigatus	prodissoconch	0	1	1	0	0	0
NHMUK PI MB 1377(36)	Mollusca	Bivalvia	Trigoniida	Myophoriidae	Neoschizodus	laevigatus	prodissoconch	0	1	1	0	0	0
NHMUK PI MB 1377(39)	Mollusca	Bivalvia	Trigoniida	Myophoriidae	Neoschizodus	laevigatus	prodissoconch	0	1	1	1	0	0
NHMUK PI MB 1377(51)	Mollusca	Bivalvia	Trigoniida	Myophoriidae	Neoschizodus	laevigatus	prodissoconch	1	0	0	0	0	0
NHMUK PI MB 1377(52)	Mollusca	Bivalvia	Trigoniida	Myophoriidae	Neoschizodus	laevigatus	prodissoconch	1	0	0	0	0	0
NHMUK PI MB 1377(53)	Mollusca	Bivalvia	Trigoniida	Myophoriidae	Neoschizodus	laevigatus	prodissoconch	0	1	1	0	0	0
NHMUK PI MB 1377(42)	Mollusca	Bivalvia	Trigoniida	Myophoriidae	Neoschizodus	laevigatus	prodissoconch	0	1	0	0	0	0
NHMUK PI MB 1377(43)	Mollusca	Bivalvia	Trigoniida	Myophoriidae	Neoschizodus	laevigatus	prodissoconch	0	0	1	0	0	0
NHMUK PI MB 1377(44)	Mollusca	Bivalvia	Trigoniida	Myophoriidae	Neoschizodus	laevigatus	prodissoconch	0	0	1	1	0	0
NHMUK PI MB 1377(45)	Mollusca	Bivalvia	Trigoniida	Myophoriidae	Neoschizodus	laevigatus	prodissoconch	1	0	0	0	0	0
NHMUK PI MB 1377(49)	Mollusca	Bivalvia	Trigoniida	Myophoriidae	Neoschizodus	laevigatus	prodissoconch	0	1	1	0	0	0
[truncated: 377 more rows]
