# Supplementary material for: Bioindicators of severe ocean acidification are absent from the end-Permian mass extinction
Source: Sci Rep. 2022 Jan 24;12:1202. doi: 10.1038/s41598-022-04991-9 (PMC8786885; doi:10.1038/s41598-022-04991-9)
Supplement: Supplementary file 4 — Supplementary Table S3. [file 41598_2022_4991_MOESM4_ESM.xlsx]

## Sheet: Table S2
Table S3. Data table showing if systematic descriptions or figures document dissolution marks, repair marks and/or morphological deformities for the Permian/Triassic boundary. Most of the occurrences weren't preserved well enough to report disolution or repair marks, see main text about requirement of excellent preservation.
Reference	Phylum	Class	Order	Family	Genus	Species	Age	location	Country	Preservation	Preservation Quality	Repair marks	Dissolution marks	Morphological abnormality
Broglio Loriga, C., Neri, C., Pasini, M., & Posenato, R. (1986). Marine fossil assemblages from Upper Permian to lowermost Triassic in the western Dolomites (Italy). Memorie della Società Geologica Italiana, 34, 5-44.	Mollusca	Bivalvia	Pectinoida	Aviculopectinidae	indet.	Na	late praeparvus Zone (Permian)	Tesero, Dolomites	Italy		Poor	NA	NA	0
Broglio Loriga, C., Neri, C., Pasini, M., & Posenato, R. (1986). Marine fossil assemblages from Upper Permian to lowermost Triassic in the western Dolomites (Italy). Memorie della Società Geologica Italiana, 34, 5-44.	Mollusca	Bivalvia	Pterioida	Bakevellidae	Towapteria	cf. scythica	late praeparvus Zone (Permian)	Tesero, Dolomites	Italy		Poor	NA	NA	0
Broglio Loriga, C., Neri, C., Pasini, M., & Posenato, R. (1986). Marine fossil assemblages from Upper Permian to lowermost Triassic in the western Dolomites (Italy). Memorie della Società Geologica Italiana, 34, 5-44.	Brachiopoda	Lingulata	Lingulida	Lingulidae	Lingula	sp.	Hindeodus parvus (Triassic)	Val di Fassa, Dolomites	Italy	organophosphatic shell	Good	0	0	0
Broglio Loriga, C., Neri, C., Pasini, M., & Posenato, R. (1986). Marine fossil assemblages from Upper Permian to lowermost Triassic in the western Dolomites (Italy). Memorie della Società Geologica Italiana, 34, 5-44.	Brachiopoda	Rhynchonellata	Athyridida	Athyrididae	?Araxathyris	sp.	late praeparvus Zone (Permian)	Tesero, Dolomites	Italy		Poor	NA	NA	0
Broglio Loriga, C., Neri, C., Pasini, M., & Posenato, R. (1986). Marine fossil assemblages from Upper Permian to lowermost Triassic in the western Dolomites (Italy). Memorie della Società Geologica Italiana, 34, 5-44.	Brachiopoda	Rhynchonellata	Spiriferida	Ambocoeliidae	Crurithyris	extima	late praeparvus Zone (Permian)	Tesero, Dolomites	Italy		Poor	NA	NA	0
Broglio Loriga, C., Neri, C., Pasini, M., & Posenato, R. (1986). Marine fossil assemblages from Upper Permian to lowermost Triassic in the western Dolomites (Italy). Memorie della Società Geologica Italiana, 34, 5-44.	Brachiopoda	Rhynchonellata	Spiriferida	Ambocoeliidae	Crurithyris	extima	late praeparvus Zone (Permian)	Tesero, Dolomites	Italy		Poor	NA	NA	0
Broglio Loriga, C., Neri, C., Pasini, M., & Posenato, R. (1986). Marine fossil assemblages from Upper Permian to lowermost Triassic in the western Dolomites (Italy). Memorie della Società Geologica Italiana, 34, 5-44.	Brachiopoda	Strophomenata	Orthotetida	Meekellidae	?Ombonia	sp.	late praeparvus Zone (Permian)	Tesero, Dolomites	Italy		Poor	NA	NA	0
Broglio Loriga, C., Neri, C., Pasini, M., & Posenato, R. (1986). Marine fossil assemblages from Upper Permian to lowermost Triassic in the western Dolomites (Italy). Memorie della Società Geologica Italiana, 34, 5-44.	Brachiopoda	Strophomenata	Orthotetida	Meekellidae	Ombonia	cf. canevai	late praeparvus Zone (Permian)	Tesero, Dolomites	Italy		Poor	NA	NA	0
Broglio Loriga, C., Neri, C., Pasini, M., & Posenato, R. (1986). Marine fossil assemblages from Upper Permian to lowermost Triassic in the western Dolomites (Italy). Memorie della Società Geologica Italiana, 34, 5-44.	Brachiopoda	Strophomenata	Orthotetida	Meekellidae	Ombonia	sp.	late praeparvus Zone (Permian)	Tesero, Dolomites	Italy		Poor	NA	NA	0
Broglio Loriga, C., Neri, C., Pasini, M., & Posenato, R. (1986). Marine fossil assemblages from Upper Permian to lowermost Triassic in the western Dolomites (Italy). Memorie della Società Geologica Italiana, 34, 5-44.	Brachiopoda	Strophomenata	Productida	Productellidae	Spinomarginifera	sp.	late praeparvus Zone (Permian)	Tesero, Dolomites	Italy		Poor	NA	NA	0
Brosse, M., Bucher, H., Baud, A., Frisk, Å. M., Goudemand, N., Hagdorn, H., ... & Hautmann, M. (2019). New data from Oman indicate benthic high biomass productivity coupled with low taxonomic diversity in the aftermath of the Permian–Triassic Boundary mass extinction. Lethaia, 52(2), 165-187.	Mollusca	Gastropoda	Cycloneritida	Naticopsidae	Naticopsis	sp.	parvus Zone (Triassic)	Asselah	Oman	semi-silicified shell (course silicification)	Poor	NA	NA	0	protoconchs missing and shells and aperatures not fully preserved
Brosse, M., Bucher, H., Baud, A., Frisk, Å. M., Goudemand, N., Hagdorn, H., ... & Hautmann, M. (2019). New data from Oman indicate benthic high biomass productivity coupled with low taxonomic diversity in the aftermath of the Permian–Triassic Boundary mass extinction. Lethaia, 52(2), 165-187.	Mollusca	Gastropoda	Murchisoniina	Lophospiridae	Worthenia	sp.	parvus Zone (Triassic)	Asselah	Oman	semi-silicified shell (course silicification)	Poor	NA	NA	0	protoconchs missing and shells and aperatures not fully preserved
Chen, Z. Q., Kaiho, K., George, A. D., & Tong, J. (2006). Survival brachiopod faunas of the end-Permian mass extinction from the southern Alps (Italy) and South China. Geological Magazine, 143(3), 301-327.	Brachiopoda	Rhynchonellata	Athyridida	Athyrididae	?Araxathyris	sp.	parvus Zone (Triassic)	Tesero, Dolomites	Italy		Poor	NA	NA	0
Chen, Z. Q., Kaiho, K., George, A. D., & Tong, J. (2006). Survival brachiopod faunas of the end-Permian mass extinction from the southern Alps (Italy) and South China. Geological Magazine, 143(3), 301-327.	Brachiopoda	Rhynchonellata	Spiriferida	Ambocoeliidae	Orbicoelia	dolomitensis	parvus Zone (Triassic)	Tesero, Dolomites	Italy		Poor	NA	NA	0
Chen, Z. Q., Kaiho, K., George, A. D., & Tong, J. (2006). Survival brachiopod faunas of the end-Permian mass extinction from the southern Alps (Italy) and South China. Geological Magazine, 143(3), 301-327.	Brachiopoda	Rhynchonellata	Spiriferida	Ambocoeliidae	Orbicoelia	speciosa	parvus Zone (Triassic)	Huangzhishan	China		Poor	NA	NA	0
Chen, Z. Q., Kaiho, K., George, A. D., & Tong, J. (2006). Survival brachiopod faunas of the end-Permian mass extinction from the southern Alps (Italy) and South China. Geological Magazine, 143(3), 301-327.	Brachiopoda	Rhynchonellata	Athyridida	Athyrididae	Spirigerella?	teseroi	parvus Zone (Triassic)	Tesero, Dolomites	Italy		Poor	NA	NA	0
Chen, Z. Q., Kaiho, K., George, A. D., & Tong, J. (2006). Survival brachiopod faunas of the end-Permian mass extinction from the southern Alps (Italy) and South China. Geological Magazine, 143(3), 301-327.	Brachiopoda	Strophomenata	Productida	Productinidae	Paryphella	nasuta	meishanensis (Permian)	Meishan,	China		Poor	NA	NA	0
Chen, Z. Q., Kaiho, K., George, A. D., & Tong, J. (2006). Survival brachiopod faunas of the end-Permian mass extinction from the southern Alps (Italy) and South China. Geological Magazine, 143(3), 301-327.	Brachiopoda	Strophomenata	Productida	Productinidae	Paryphella	orbicularis	parvus Zone (Triassic)	Meishan,	China		Poor	NA	NA	0
Chen, Z. Q., Kaiho, K., George, A. D., & Tong, J. (2006). Survival brachiopod faunas of the end-Permian mass extinction from the southern Alps (Italy) and South China. Geological Magazine, 143(3), 301-327.	Brachiopoda	Strophomenata	Productida	Productinidae	Paryphella	transversa	meishanensis (Permian)	Meishan,	China		Poor	NA	NA	0
Chen, Z. Q., Kaiho, K., George, A. D., & Tong, J. (2006). Survival brachiopod faunas of the end-Permian mass extinction from the southern Alps (Italy) and South China. Geological Magazine, 143(3), 301-327.	Brachiopoda	Strophomenata	Productida	Productellidae	Spinomarginifera	chengyaoyenensis	parvus Zone (Triassic)	Taiping, Chongqing	China		Poor	NA	NA	0
Chen, Z. Q., Kaiho, K., George, A. D., & Tong, J. (2006). Survival brachiopod faunas of the end-Permian mass extinction from the southern Alps (Italy) and South China. Geological Magazine, 143(3), 301-327.	Brachiopoda	Strophomenata	Productida	Productellidae	Spinomarginifera	kueichowesis	parvus Zone (Triassic)	Huangzhishan	China		Poor	NA	NA	0
Chen, Z. Q., Kaiho, K., George, A. D., & Tong, J. (2006). Survival brachiopod faunas of the end-Permian mass extinction from the southern Alps (Italy) and South China. Geological Magazine, 143(3), 301-327.	Brachiopoda	Strophomenata	Productida	Rugosochonetidae	Tethyochonetes	chaoi	meishanensis (Permian)	Meishan,	China		Poor	NA	NA	0
Chen, Z. Q., Kaiho, K., George, A. D., & Tong, J. (2006). Survival brachiopod faunas of the end-Permian mass extinction from the southern Alps (Italy) and South China. Geological Magazine, 143(3), 301-327.	Brachiopoda	Strophomenata	Productida	Rugosochonetidae	Tethyochonetes	quadrata	parvus Zone (Triassic)	Huangzhishan	China	mould	Poor	NA	NA	0
Chen, Z. Q., Kaiho, K., George, A. D., & Tong, J. (2006). Survival brachiopod faunas of the end-Permian mass extinction from the southern Alps (Italy) and South China. Geological Magazine, 143(3), 301-327.	Brachiopoda	Strophomenata	Productida	Rugosochonetidae	Tethyochonetes	soochowensis	meishanensis (Permian)	Meishan,	China	mould	Poor	NA	NA	0
Chen, Z. Q., Tong, J., Zhang, K., Yang, H., Liao, Z., Song, H., & Chen, J. (2009). Environmental and biotic turnover across the Permian–Triassic boundary on a shallow carbonate platform in western Zhejiang, South China. Australian Journal of Earth Sciences, 56(6), 775-797.	Mollusca	Bivalvia	Pterioida	Bakevellidae	Bakevellia	costata	parvus Zone (Triassic)	Huangzhishan	China		Poor	NA	NA	0
Chen, Z. Q., Tong, J., Zhang, K., Yang, H., Liao, Z., Song, H., & Chen, J. (2009). Environmental and biotic turnover across the Permian–Triassic boundary on a shallow carbonate platform in western Zhejiang, South China. Australian Journal of Earth Sciences, 56(6), 775-797.	Mollusca	Bivalvia	Pectinoida	Pterinopectinidae	Claraia	huzhouica	meishanensis (Permian)	Huangzhishan	China		Poor	NA	NA	0
Chen, Z. Q., Tong, J., Zhang, K., Yang, H., Liao, Z., Song, H., & Chen, J. (2009). Environmental and biotic turnover across the Permian–Triassic boundary on a shallow carbonate platform in western Zhejiang, South China. Australian Journal of Earth Sciences, 56(6), 775-797.	Mollusca	Bivalvia	Myalinida	Mytilidae	Promyalina	sp.	parvus Zone (Triassic)	Huangzhishan	China		Poor	NA	NA	0
Chen, Z. Q., Tong, J., Zhang, K., Yang, H., Liao, Z., Song, H., & Chen, J. (2009). Environmental and biotic turnover across the Permian–Triassic boundary on a shallow carbonate platform in western Zhejiang, South China. Australian Journal of Earth Sciences, 56(6), 775-797.	Mollusca	Bivalvia	Pterioida	Pteriidae	Pteria	ussurica	parvus Zone (Triassic)	Huangzhishan	China		Poor	NA	NA	0
Chen, Z. Q., Tong, J., Zhang, K., Yang, H., Liao, Z., Song, H., & Chen, J. (2009). Environmental and biotic turnover across the Permian–Triassic boundary on a shallow carbonate platform in western Zhejiang, South China. Australian Journal of Earth Sciences, 56(6), 775-797.	Brachiopoda	Rhynchonellata	Spiriferida	Ambocoeliidae	Orbicoelia	speciosa	changxingensis (Permian)	Huangzhishan	China		Poor	NA	NA	0
Chen, Z. Q., Tong, J., Zhang, K., Yang, H., Liao, Z., Song, H., & Chen, J. (2009). Environmental and biotic turnover across the Permian–Triassic boundary on a shallow carbonate platform in western Zhejiang, South China. Australian Journal of Earth Sciences, 56(6), 775-797.	Brachiopoda	Rhynchonellata	Spiriferida	Ambocoeliidae	Orbicoelia	speciosa	parvus Zone (Triassic)	Huangzhishan	China		Poor	NA	NA	0
Chen, Z. Q., Tong, J., Zhang, K., Yang, H., Liao, Z., Song, H., & Chen, J. (2009). Environmental and biotic turnover across the Permian–Triassic boundary on a shallow carbonate platform in western Zhejiang, South China. Australian Journal of Earth Sciences, 56(6), 775-797.	Brachiopoda	Rhynchonellata	Rhynchonellida	Allorhynchidae	Terebratuloidea	davidsoni	parvus Zone (Triassic)	Huangzhishan	China		Poor	NA	NA	0
Chen, Z. Q., Tong, J., Zhang, K., Yang, H., Liao, Z., Song, H., & Chen, J. (2009). Environmental and biotic turnover across the Permian–Triassic boundary on a shallow carbonate platform in western Zhejiang, South China. Australian Journal of Earth Sciences, 56(6), 775-797.	Brachiopoda	Strophomenata	Orthotetida	Derbyiidae	Derbyia	cf. regularis	meishanensis (Permian)	Huangzhishan	China		Poor	NA	NA	0
Chen, Z. Q., Tong, J., Zhang, K., Yang, H., Liao, Z., Song, H., & Chen, J. (2009). Environmental and biotic turnover across the Permian–Triassic boundary on a shallow carbonate platform in western Zhejiang, South China. Australian Journal of Earth Sciences, 56(6), 775-797.	Brachiopoda	Strophomenata	Orthotetida	Derbyiidae	Derbyia	cf. regularis	changxingensis (Permian)	Huangzhishan	China		Poor	NA	NA	0
Chen, Z. Q., Tong, J., Zhang, K., Yang, H., Liao, Z., Song, H., & Chen, J. (2009). Environmental and biotic turnover across the Permian–Triassic boundary on a shallow carbonate platform in western Zhejiang, South China. Australian Journal of Earth Sciences, 56(6), 775-797.	Brachiopoda	Strophomenata	Productida	Monticuliferidae	Haydenella	buravasi	parvus Zone (Triassic)	Huangzhishan	China		Poor	NA	NA	0
Chen, Z. Q., Tong, J., Zhang, K., Yang, H., Liao, Z., Song, H., & Chen, J. (2009). Environmental and biotic turnover across the Permian–Triassic boundary on a shallow carbonate platform in western Zhejiang, South China. Australian Journal of Earth Sciences, 56(6), 775-797.	Brachiopoda	Strophomenata	Productida	Paucispiniferidae	Lampangella	cf. lata	parvus Zone (Triassic)	Huangzhishan	China		Poor	NA	NA	0
Chen, Z. Q., Tong, J., Zhang, K., Yang, H., Liao, Z., Song, H., & Chen, J. (2009). Environmental and biotic turnover across the Permian–Triassic boundary on a shallow carbonate platform in western Zhejiang, South China. Australian Journal of Earth Sciences, 56(6), 775-797.	Brachiopoda	Strophomenata	Productida	Productinidae	Paryphella	orbicularis	changxingensis (Permian)	Huangzhishan	China		Poor	NA	NA	0
Chen, Z. Q., Tong, J., Zhang, K., Yang, H., Liao, Z., Song, H., & Chen, J. (2009). Environmental and biotic turnover across the Permian–Triassic boundary on a shallow carbonate platform in western Zhejiang, South China. Australian Journal of Earth Sciences, 56(6), 775-797.	Brachiopoda	Strophomenata	Productida	Productellidae	Spinomarginifera	kueichowesis	parvus Zone (Triassic)	Huangzhishan	China		Poor	NA	NA	0
Chen, Z. Q., Tong, J., Zhang, K., Yang, H., Liao, Z., Song, H., & Chen, J. (2009). Environmental and biotic turnover across the Permian–Triassic boundary on a shallow carbonate platform in western Zhejiang, South China. Australian Journal of Earth Sciences, 56(6), 775-797.	Brachiopoda	Strophomenata	Productida	Rugosochonetidae	Tethyochonetes	longtanensis	parvus Zone (Triassic)	Huangzhishan	China		Poor	NA	NA	0
Dai, X., Song, H., Wignall, P. B., Jia, E., Bai, R., Wang, F., ... & Tian, L. (2018). Rapid biotic rebound during the late Griesbachian indicates heterogeneous recovery patterns after the Permian-Triassic mass extinction. GSA Bulletin, 130(11-12), 2015-2030.	Mollusca	Bivalvia	Pectinoida	Pterinopectinidae	Claraia	wangi	parvus Zone (Triassic)	Jianzishan	China	recrystalised shell	Good	NA	NA	0
Dai, X., Song, H., Wignall, P. B., Jia, E., Bai, R., Wang, F., ... & Tian, L. (2018). Rapid biotic rebound during the late Griesbachian indicates heterogeneous recovery patterns after the Permian-Triassic mass extinction. GSA Bulletin, 130(11-12), 2015-2030.	Mollusca	Bivalvia	Pectinoida	Pterinopectinidae	Claraia	zhenanica	parvus Zone (Triassic)	Jianzishan	China	recrystalised shell	Good	NA	NA	0
Dai, X., Song, H., Wignall, P. B., Jia, E., Bai, R., Wang, F., ... & Tian, L. (2018). Rapid biotic rebound during the late Griesbachian indicates heterogeneous recovery patterns after the Permian-Triassic mass extinction. GSA Bulletin, 130(11-12), 2015-2030.	Mollusca	Bivalvia	Pectinoida	Etheripectinidae	Eumorphotis	sp.	parvus Zone (Triassic)	Jianzishan	China	recrystalised shell	Poor	NA	NA	0
Dai, X., Song, H., Wignall, P. B., Jia, E., Bai, R., Wang, F., ... & Tian, L. (2018). Rapid biotic rebound during the late Griesbachian indicates heterogeneous recovery patterns after the Permian-Triassic mass extinction. GSA Bulletin, 130(11-12), 2015-2030.	Mollusca	Bivalvia	Pectinoida	Etheripectinidae	Eumorphotis	venetiana	parvus Zone (Triassic)	Jianzishan	China	recrystalised shell	Good	NA	NA	0
Dai, X., Song, H., Wignall, P. B., Jia, E., Bai, R., Wang, F., ... & Tian, L. (2018). Rapid biotic rebound during the late Griesbachian indicates heterogeneous recovery patterns after the Permian-Triassic mass extinction. GSA Bulletin, 130(11-12), 2015-2030.	Mollusca	Bivalvia	Pterioida	Pteriidae	Pteria	ussurica	parvus Zone (Triassic)	Jianzishan	China	recrystalised shell	Poor	NA	NA	0
Dai, X., Song, H., Wignall, P. B., Jia, E., Bai, R., Wang, F., ... & Tian, L. (2018). Rapid biotic rebound during the late Griesbachian indicates heterogeneous recovery patterns after the Permian-Triassic mass extinction. GSA Bulletin, 130(11-12), 2015-2030.	Mollusca	Bivalvia	Pectinoida	Entoliidae	Scythentolium	scutigerulus	parvus Zone (Triassic)	Jianzishan	China	recrystalised shell	Good	NA	NA	0
Dai, X., Song, H., Wignall, P. B., Jia, E., Bai, R., Wang, F., ... & Tian, L. (2018). Rapid biotic rebound during the late Griesbachian indicates heterogeneous recovery patterns after the Permian-Triassic mass extinction. GSA Bulletin, 130(11-12), 2015-2030.	Mollusca	Gastropoda	Bellerophontida	Bellerophontidae	Na	Na	parvus Zone (Triassic)	Jianzishan	China	recrystalised shell	Poor	NA	NA	0
Dai, X., Song, H., Wignall, P. B., Jia, E., Bai, R., Wang, F., ... & Tian, L. (2018). Rapid biotic rebound during the late Griesbachian indicates heterogeneous recovery patterns after the Permian-Triassic mass extinction. GSA Bulletin, 130(11-12), 2015-2030.	Mollusca	Gastropoda	Cycloneritida	Naticopsidae	Naticopsis	sp.	parvus Zone (Triassic)	Jianzishan	China	recrystalised shell	Poor	NA	NA	0
Dai, X., Song, H., Wignall, P. B., Jia, E., Bai, R., Wang, F., ... & Tian, L. (2018). Rapid biotic rebound during the late Griesbachian indicates heterogeneous recovery patterns after the Permian-Triassic mass extinction. GSA Bulletin, 130(11-12), 2015-2030.	Mollusca	Gastropoda	Murchisoniina	Murchisoniidae	Pseudomurchisonia	sp.	parvus Zone (Triassic)	Jianzishan	China	recrystalised shell	Poor	NA	NA	0
Dai, X., Song, H., Wignall, P. B., Jia, E., Bai, R., Wang, F., ... & Tian, L. (2018). Rapid biotic rebound during the late Griesbachian indicates heterogeneous recovery patterns after the Permian-Triassic mass extinction. GSA Bulletin, 130(11-12), 2015-2030.	Brachiopoda	Lingulata	Lingulida	Lingulidae	Sinolingularia	sp.	parvus Zone (Triassic)	Jianzishan	China	recrystalised shell	Good	NA	NA	0
Dai, X., Song, H., Wignall, P. B., Jia, E., Bai, R., Wang, F., ... & Tian, L. (2018). Rapid biotic rebound during the late Griesbachian indicates heterogeneous recovery patterns after the Permian-Triassic mass extinction. GSA Bulletin, 130(11-12), 2015-2030.	Brachiopoda	Rhynchonellata	Spiriferida	Ambocoeliidae	Crurithyris	sp.	parvus Zone (Triassic)	Jianzishan	China	recrystalised shell	Good	NA	NA	0
Foster, W. J., Danise, S., Price, G. D., & Twitchett, R. J. (2017). Subsequent biotic crises delayed marine recovery following the late Permian mass extinction event in northern Italy. PLoS One, 12(3), e0172321.	Brachiopoda	Lingulata	Lingulida	Lingulidae	Sinolingularia	yini	Hindeodus parvus (Triassic)	Val di Fassa, Dolomites	Italy	organophosphatic shell	Good	0	0	0
Foster, W. J., Lehrmann, D. J., Hirtz, J. A., White, M., Yu, M., Li, J., & Martindale, R. C. (2019). Early Triassic benthic invertebrates from the Great Bank of Guizhou, South China: systematic palaeontology and palaeobiology. Papers in Palaeontology, 5(4), 613-656.	Mollusca	Bivalvia	Carditida	Astartidae	Astartella	stefaniae	parvus Zone (Triassic)	Guizhou	China	recrystalised shell	Good	NA	NA	0
Foster, W. J., Lehrmann, D. J., Hirtz, J. A., White, M., Yu, M., Li, J., & Martindale, R. C. (2019). Early Triassic benthic invertebrates from the Great Bank of Guizhou, South China: systematic palaeontology and palaeobiology. Papers in Palaeontology, 5(4), 613-656.	Mollusca	Bivalvia	Carditida	Astartidae	Astartopis	sp.	parvus Zone (Triassic)	Guizhou	China	recrystalised shell	Good	NA	NA	0
Foster, W. J., Lehrmann, D. J., Hirtz, J. A., White, M., Yu, M., Li, J., & Martindale, R. C. (2019). Early Triassic benthic invertebrates from the Great Bank of Guizhou, South China: systematic palaeontology and palaeobiology. Papers in Palaeontology, 5(4), 613-656.	Mollusca	Bivalvia	Myalinida	Myalinidae	Atomodesma	hautmanni	parvus Zone (Triassic)	Guizhou	China	recrystalised shell	Good	NA	NA	0
Foster, W. J., Lehrmann, D. J., Hirtz, J. A., White, M., Yu, M., Li, J., & Martindale, R. C. (2019). Early Triassic benthic invertebrates from the Great Bank of Guizhou, South China: systematic palaeontology and palaeobiology. Papers in Palaeontology, 5(4), 613-656.	Mollusca	Bivalvia	Nuculanida	Neilonellidae	Austrotindaria	antiqua	parvus Zone (Triassic)	Guizhou	China	recrystalised shell	Good	NA	NA	0
Foster, W. J., Lehrmann, D. J., Hirtz, J. A., White, M., Yu, M., Li, J., & Martindale, R. C. (2019). Early Triassic benthic invertebrates from the Great Bank of Guizhou, South China: systematic palaeontology and palaeobiology. Papers in Palaeontology, 5(4), 613-656.	Mollusca	Bivalvia	Nuculanida	Neilonellidae	Austrotindaria	canalensis	parvus Zone (Triassic)	Guizhou	China	recrystalised shell	Good	NA	NA	0
Foster, W. J., Lehrmann, D. J., Hirtz, J. A., White, M., Yu, M., Li, J., & Martindale, R. C. (2019). Early Triassic benthic invertebrates from the Great Bank of Guizhou, South China: systematic palaeontology and palaeobiology. Papers in Palaeontology, 5(4), 613-656.	Mollusca	Bivalvia	Nuculanida	Neilonellidae	Austrotindaria	svalbardensis	parvus Zone (Triassic)	Guizhou	China	recrystalised shell	Good	NA	NA	0
Foster, W. J., Lehrmann, D. J., Hirtz, J. A., White, M., Yu, M., Li, J., & Martindale, R. C. (2019). Early Triassic benthic invertebrates from the Great Bank of Guizhou, South China: systematic palaeontology and palaeobiology. Papers in Palaeontology, 5(4), 613-656.	Mollusca	Bivalvia	Pterioida	Bakevellidae	Bakevellia	ceratophaga	parvus Zone (Triassic)	Guizhou	China	recrystalised shell	Good	NA	NA	0
Foster, W. J., Lehrmann, D. J., Hirtz, J. A., White, M., Yu, M., Li, J., & Martindale, R. C. (2019). Early Triassic benthic invertebrates from the Great Bank of Guizhou, South China: systematic palaeontology and palaeobiology. Papers in Palaeontology, 5(4), 613-656.	Mollusca	Bivalvia	Pterioida	Bakevellidae	Bakevellia	exporrecta	parvus Zone (Triassic)	Guizhou	China	recrystalised shell	Good	NA	NA	0
Foster, W. J., Lehrmann, D. J., Hirtz, J. A., White, M., Yu, M., Li, J., & Martindale, R. C. (2019). Early Triassic benthic invertebrates from the Great Bank of Guizhou, South China: systematic palaeontology and palaeobiology. Papers in Palaeontology, 5(4), 613-656.	Mollusca	Bivalvia	Pectinoida	Pterinopectinidae	Claraia	liuqiaoensis	parvus Zone (Triassic)	Guizhou	China	recrystalised shell	Good	NA	NA	0
Foster, W. J., Lehrmann, D. J., Hirtz, J. A., White, M., Yu, M., Li, J., & Martindale, R. C. (2019). Early Triassic benthic invertebrates from the Great Bank of Guizhou, South China: systematic palaeontology and palaeobiology. Papers in Palaeontology, 5(4), 613-656.	Mollusca	Bivalvia	Nuculida	Nuculanidae	Dacryomya	sp.	parvus Zone (Triassic)	Guizhou	China	recrystalised shell	Good	NA	NA	0
Foster, W. J., Lehrmann, D. J., Hirtz, J. A., White, M., Yu, M., Li, J., & Martindale, R. C. (2019). Early Triassic benthic invertebrates from the Great Bank of Guizhou, South China: systematic palaeontology and palaeobiology. Papers in Palaeontology, 5(4), 613-656.	Mollusca	Bivalvia	Pectinoida	Etheripectinidae	Eumorphotis	shajingengi	parvus Zone (Triassic)	Guizhou	China	recrystalised shell	Good	NA	NA	0
Foster, W. J., Lehrmann, D. J., Hirtz, J. A., White, M., Yu, M., Li, J., & Martindale, R. C. (2019). Early Triassic benthic invertebrates from the Great Bank of Guizhou, South China: systematic palaeontology and palaeobiology. Papers in Palaeontology, 5(4), 613-656.	Mollusca	Bivalvia	Pterioida	Bakevellidae	Gervillaria	sp.	parvus Zone (Triassic)	Guizhou	China	recrystalised shell	Good	NA	NA	0
Foster, W. J., Lehrmann, D. J., Hirtz, J. A., White, M., Yu, M., Li, J., & Martindale, R. C. (2019). Early Triassic benthic invertebrates from the Great Bank of Guizhou, South China: systematic palaeontology and palaeobiology. Papers in Palaeontology, 5(4), 613-656.	Mollusca	Bivalvia	Pterioida	Bakevellidae	Gervillia	albertii	parvus Zone (Triassic)	Guizhou	China	recrystalised shell	Good	NA	NA	0
Foster, W. J., Lehrmann, D. J., Hirtz, J. A., White, M., Yu, M., Li, J., & Martindale, R. C. (2019). Early Triassic benthic invertebrates from the Great Bank of Guizhou, South China: systematic palaeontology and palaeobiology. Papers in Palaeontology, 5(4), 613-656.	Mollusca	Bivalvia	Pterioida	Bakevellidae	Hoernesia	danisae	parvus Zone (Triassic)	Guizhou	China	recrystalised shell	Good	NA	NA	0
Foster, W. J., Lehrmann, D. J., Hirtz, J. A., White, M., Yu, M., Li, J., & Martindale, R. C. (2019). Early Triassic benthic invertebrates from the Great Bank of Guizhou, South China: systematic palaeontology and palaeobiology. Papers in Palaeontology, 5(4), 613-656.	Mollusca	Bivalvia	Pectinoida	Asoellidae	Leptochondria	albertii	parvus Zone (Triassic)	Guizhou	China	recrystalised shell	Good	NA	NA	0
Foster, W. J., Lehrmann, D. J., Hirtz, J. A., White, M., Yu, M., Li, J., & Martindale, R. C. (2019). Early Triassic benthic invertebrates from the Great Bank of Guizhou, South China: systematic palaeontology and palaeobiology. Papers in Palaeontology, 5(4), 613-656.	Mollusca	Bivalvia	Mytilida	Mytilidae	Modiolus	sp.	parvus Zone (Triassic)	Guizhou	China	recrystalised shell	Good	NA	NA	0
Foster, W. J., Lehrmann, D. J., Hirtz, J. A., White, M., Yu, M., Li, J., & Martindale, R. C. (2019). Early Triassic benthic invertebrates from the Great Bank of Guizhou, South China: systematic palaeontology and palaeobiology. Papers in Palaeontology, 5(4), 613-656.	Mollusca	Bivalvia	Myalinida	Mytilidae	Myalinella	newelli	parvus Zone (Triassic)	Guizhou	China	recrystalised shell	Good	NA	NA	0
Foster, W. J., Lehrmann, D. J., Hirtz, J. A., White, M., Yu, M., Li, J., & Martindale, R. C. (2019). Early Triassic benthic invertebrates from the Great Bank of Guizhou, South China: systematic palaeontology and palaeobiology. Papers in Palaeontology, 5(4), 613-656.	Mollusca	Bivalvia	Myalinida	Mytilidae	Myalinella	sp.	parvus Zone (Triassic)	Guizhou	China	recrystalised shell	Good	NA	NA	0
Foster, W. J., Lehrmann, D. J., Hirtz, J. A., White, M., Yu, M., Li, J., & Martindale, R. C. (2019). Early Triassic benthic invertebrates from the Great Bank of Guizhou, South China: systematic palaeontology and palaeobiology. Papers in Palaeontology, 5(4), 613-656.	Mollusca	Bivalvia	Trigoniida	Myophoriidae	Neoschizodus	laevigatus	parvus Zone (Triassic)	Guizhou	China	recrystalised shell	Good	NA	NA	0
Foster, W. J., Lehrmann, D. J., Hirtz, J. A., White, M., Yu, M., Li, J., & Martindale, R. C. (2019). Early Triassic benthic invertebrates from the Great Bank of Guizhou, South China: systematic palaeontology and palaeobiology. Papers in Palaeontology, 5(4), 613-656.	Mollusca	Bivalvia	Modiomorphoida	Kalenteridae	Permophorus	bergeri	parvus Zone (Triassic)	Guizhou	China	recrystalised shell	Good	NA	NA	0
Foster, W. J., Lehrmann, D. J., Hirtz, J. A., White, M., Yu, M., Li, J., & Martindale, R. C. (2019). Early Triassic benthic invertebrates from the Great Bank of Guizhou, South China: systematic palaeontology and palaeobiology. Papers in Palaeontology, 5(4), 613-656.	Mollusca	Bivalvia	Myalinida	Mytilidae	Promyalina	putiatensis	parvus Zone (Triassic)	Guizhou	China	recrystalised shell	Good	NA	NA	0
Foster, W. J., Lehrmann, D. J., Hirtz, J. A., White, M., Yu, M., Li, J., & Martindale, R. C. (2019). Early Triassic benthic invertebrates from the Great Bank of Guizhou, South China: systematic palaeontology and palaeobiology. Papers in Palaeontology, 5(4), 613-656.	Mollusca	Bivalvia	Pterioida	Pteriidae	Pteria	ussurica	parvus Zone (Triassic)	Guizhou	China	recrystalised shell	Good	NA	NA	0
Foster, W. J., Lehrmann, D. J., Hirtz, J. A., White, M., Yu, M., Li, J., & Martindale, R. C. (2019). Early Triassic benthic invertebrates from the Great Bank of Guizhou, South China: systematic palaeontology and palaeobiology. Papers in Palaeontology, 5(4), 613-656.	Mollusca	Bivalvia	Pectinoida	Entoliidae	Scythentolium	scutigerulus	parvus Zone (Triassic)	Guizhou	China	recrystalised shell	Good	NA	NA	0
Foster, W. J., Lehrmann, D. J., Hirtz, J. A., White, M., Yu, M., Li, J., & Martindale, R. C. (2019). Early Triassic benthic invertebrates from the Great Bank of Guizhou, South China: systematic palaeontology and palaeobiology. Papers in Palaeontology, 5(4), 613-656.	Mollusca	Bivalvia	Pterioida	Bakevellidae	Towapteria	scythica	parvus Zone (Triassic)	Guizhou	China	recrystalised shell	Good	NA	NA	0
Foster, W. J., Lehrmann, D. J., Hirtz, J. A., White, M., Yu, M., Li, J., & Martindale, R. C. (2019). Early Triassic benthic invertebrates from the Great Bank of Guizhou, South China: systematic palaeontology and palaeobiology. Papers in Palaeontology, 5(4), 613-656.	Mollusca	Bivalvia	Venerida	Anthracosiidae	Unionites	munsteri	parvus Zone (Triassic)	Guizhou	China	recrystalised shell	Good	NA	NA	0
Foster, W. J., Lehrmann, D. J., Hirtz, J. A., White, M., Yu, M., Li, J., & Martindale, R. C. (2019). Early Triassic benthic invertebrates from the Great Bank of Guizhou, South China: systematic palaeontology and palaeobiology. Papers in Palaeontology, 5(4), 613-656.	Mollusca	Gastropoda	Hypsogastropoda	Coelostylinidae	Coelostylina	sp.	parvus Zone (Triassic)	Guizhou	China	recrystalised shell	Good	NA	NA	0
Foster, W. J., Lehrmann, D. J., Hirtz, J. A., White, M., Yu, M., Li, J., & Martindale, R. C. (2019). Early Triassic benthic invertebrates from the Great Bank of Guizhou, South China: systematic palaeontology and palaeobiology. Papers in Palaeontology, 5(4), 613-656.	Mollusca	Gastropoda	Euthyneura	Tubiferidae	Cossmannina	alfischeri	parvus Zone (Triassic)	Guizhou	China	recrystalised shell	Good	NA	NA	0
Foster, W. J., Lehrmann, D. J., Hirtz, J. A., White, M., Yu, M., Li, J., & Martindale, R. C. (2019). Early Triassic benthic invertebrates from the Great Bank of Guizhou, South China: systematic palaeontology and palaeobiology. Papers in Palaeontology, 5(4), 613-656.	Mollusca	Gastropoda	Bellerophontida	Bellerophontidae	Dicellonema	abrekensis	parvus Zone (Triassic)	Guizhou	China	recrystalised shell	Good	NA	NA	0
Foster, W. J., Lehrmann, D. J., Hirtz, J. A., White, M., Yu, M., Li, J., & Martindale, R. C. (2019). Early Triassic benthic invertebrates from the Great Bank of Guizhou, South China: systematic palaeontology and palaeobiology. Papers in Palaeontology, 5(4), 613-656.	Mollusca	Gastropoda	Heterobranchia	Donaldinidae	Donaldina	erwini	parvus Zone (Triassic)	Guizhou	China	recrystalised shell	Good	NA	NA	0
Foster, W. J., Lehrmann, D. J., Hirtz, J. A., White, M., Yu, M., Li, J., & Martindale, R. C. (2019). Early Triassic benthic invertebrates from the Great Bank of Guizhou, South China: systematic palaeontology and palaeobiology. Papers in Palaeontology, 5(4), 613-656.	Mollusca	Gastropoda	Vetigastropoda	Eucochlidae	Eucochlis	obliquecostata	parvus Zone (Triassic)	Guizhou	China	recrystalised shell	Good	NA	NA	0
Foster, W. J., Lehrmann, D. J., Hirtz, J. A., White, M., Yu, M., Li, J., & Martindale, R. C. (2019). Early Triassic benthic invertebrates from the Great Bank of Guizhou, South China: systematic palaeontology and palaeobiology. Papers in Palaeontology, 5(4), 613-656.	Mollusca	Gastropoda	Pleurotomariida	Eotomariidae	Glabrocingulum	sp.	parvus Zone (Triassic)	Guizhou	China	recrystalised shell	Good	NA	NA	0
Foster, W. J., Lehrmann, D. J., Hirtz, J. A., White, M., Yu, M., Li, J., & Martindale, R. C. (2019). Early Triassic benthic invertebrates from the Great Bank of Guizhou, South China: systematic palaeontology and palaeobiology. Papers in Palaeontology, 5(4), 613-656.	Mollusca	Gastropoda	Cycloneritida	Naticopsidae	Naticopsis	sp.	parvus Zone (Triassic)	Guizhou	China	recrystalised shell	Good	NA	NA	0
Foster, W. J., Lehrmann, D. J., Hirtz, J. A., White, M., Yu, M., Li, J., & Martindale, R. C. (2019). Early Triassic benthic invertebrates from the Great Bank of Guizhou, South China: systematic palaeontology and palaeobiology. Papers in Palaeontology, 5(4), 613-656.	Mollusca	Gastropoda	Neritimorpha	Palaeonaricidae	Palaeonarica	guangxinensis	parvus Zone (Triassic)	Guizhou	China	recrystalised shell	Good	NA	NA	0
Foster, W. J., Lehrmann, D. J., Hirtz, J. A., White, M., Yu, M., Li, J., & Martindale, R. C. (2019). Early Triassic benthic invertebrates from the Great Bank of Guizhou, South China: systematic palaeontology and palaeobiology. Papers in Palaeontology, 5(4), 613-656.	Mollusca	Gastropoda	Bellerophontida	Bellerophontidae	Retispira	asiatica	parvus Zone (Triassic)	Guizhou	China	recrystalised shell	Good	NA	NA	0
Foster, W. J., Lehrmann, D. J., Hirtz, J. A., White, M., Yu, M., Li, J., & Martindale, R. C. (2019). Early Triassic benthic invertebrates from the Great Bank of Guizhou, South China: systematic palaeontology and palaeobiology. Papers in Palaeontology, 5(4), 613-656.	Mollusca	Gastropoda	Cycloneritida	Naticopsidae	Vernelia	samae	parvus Zone (Triassic)	Guizhou	China	recrystalised shell	Good	NA	NA	0
Foster, W. J., Lehrmann, D. J., Hirtz, J. A., White, M., Yu, M., Li, J., & Martindale, R. C. (2019). Early Triassic benthic invertebrates from the Great Bank of Guizhou, South China: systematic palaeontology and palaeobiology. Papers in Palaeontology, 5(4), 613-656.	Mollusca	Gastropoda	Pleurotomariida	Eotomariidae	Wannerispira	shangganensis	parvus Zone (Triassic)	Guizhou	China	recrystalised shell	Good	NA	NA	0
Foster, W. J., Lehrmann, D. J., Hirtz, J. A., White, M., Yu, M., Li, J., & Martindale, R. C. (2019). Early Triassic benthic invertebrates from the Great Bank of Guizhou, South China: systematic palaeontology and palaeobiology. Papers in Palaeontology, 5(4), 613-656.	Mollusca	Gastropoda	Bellerophontida	Euphemitidae	Warthia	vaceki	parvus Zone (Triassic)	Guizhou	China	recrystalised shell	Good	NA	NA	0
Foster, W. J., Lehrmann, D. J., Hirtz, J. A., White, M., Yu, M., Li, J., & Martindale, R. C. (2019). Early Triassic benthic invertebrates from the Great Bank of Guizhou, South China: systematic palaeontology and palaeobiology. Papers in Palaeontology, 5(4), 613-656.	Brachiopoda	Lingulata	Lingulida	Disciniidae	Orbiculoidea	elegans	parvus Zone (Triassic)	Guizhou	China	recrystalised shell	Good	NA	NA	0
Foster, W. J., Lehrmann, D. J., Hirtz, J. A., White, M., Yu, M., Li, J., & Martindale, R. C. (2019). Early Triassic benthic invertebrates from the Great Bank of Guizhou, South China: systematic palaeontology and palaeobiology. Papers in Palaeontology, 5(4), 613-656.	Brachiopoda	Lingulata	Lingulida	Lingulidae	Sinolingularia	huananensis	parvus Zone (Triassic)	Guizhou	China	recrystalised shell	Good	NA	NA	0
Foster, W. J., Lehrmann, D. J., Hirtz, J. A., White, M., Yu, M., Li, J., & Martindale, R. C. (2019). Early Triassic benthic invertebrates from the Great Bank of Guizhou, South China: systematic palaeontology and palaeobiology. Papers in Palaeontology, 5(4), 613-656.	Brachiopoda	Rhynchonellata	Spiriferida	Ambocoeliidae	Orbicoelia	speciosa	parvus Zone (Triassic)	Guizhou	China	recrystalised shell	Good	NA	NA	0
Hautmann, M., Bagherpour, B., Brosse, M., Frisk, Å., Hofmann, R., Baud, A., ... & Bucher, H. (2015). Competition in slow motion: the unusual case of benthic marine communities in the wake of the end‐P ermian mass extinction. Palaeontology, 58(5), 871-901.	Mollusca	Bivalvia	Carditida	Astartidae	?Astartella	sp.	parvus Zone (Triassic)	Guizhou/Gunagxi	China	recrystalised shell	Good	NA	NA	0
Hautmann, M., Bagherpour, B., Brosse, M., Frisk, Å., Hofmann, R., Baud, A., ... & Bucher, H. (2015). Competition in slow motion: the unusual case of benthic marine communities in the wake of the end‐P ermian mass extinction. Palaeontology, 58(5), 871-901.	Mollusca	Bivalvia	Carditida	Astartidae	?Astartella	stefaniae	parvus Zone (Triassic)	Guizhou/Gunagxi	China	recrystalised shell	Good	NA	NA	0
Hautmann, M., Bagherpour, B., Brosse, M., Frisk, Å., Hofmann, R., Baud, A., ... & Bucher, H. (2015). Competition in slow motion: the unusual case of benthic marine communities in the wake of the end‐P ermian mass extinction. Palaeontology, 58(5), 871-901.	Mollusca	Bivalvia	Myalinida	Myalinidae	Atomodesma	sp.	parvus Zone (Triassic)	Guizhou/Gunagxi	China	recrystalised shell	Good	NA	NA	0
Hautmann, M., Bagherpour, B., Brosse, M., Frisk, Å., Hofmann, R., Baud, A., ... & Bucher, H. (2015). Competition in slow motion: the unusual case of benthic marine communities in the wake of the end‐P ermian mass extinction. Palaeontology, 58(5), 871-901.	Mollusca	Bivalvia	Pterioida	Bakevellidae	Bakevellia	ceratophaga	parvus Zone (Triassic)	Guizhou/Gunagxi	China	recrystalised shell	Good	NA	NA	0
Hautmann, M., Bagherpour, B., Brosse, M., Frisk, Å., Hofmann, R., Baud, A., ... & Bucher, H. (2015). Competition in slow motion: the unusual case of benthic marine communities in the wake of the end‐P ermian mass extinction. Palaeontology, 58(5), 871-901.	Mollusca	Bivalvia	Pectinoida	Pterinopectinidae	Claraia	liuqiaoensis	parvus Zone (Triassic)	Guizhou/Gunagxi	China	recrystalised shell	Good	NA	NA	0
Hautmann, M., Bagherpour, B., Brosse, M., Frisk, Å., Hofmann, R., Baud, A., ... & Bucher, H. (2015). Competition in slow motion: the unusual case of benthic marine communities in the wake of the end‐P ermian mass extinction. Palaeontology, 58(5), 871-901.	Mollusca	Bivalvia	Nuculida	Nuculanidae	Dacryomya	sp.	parvus Zone (Triassic)	Guizhou/Gunagxi	China	recrystalised shell	Good	NA	NA	0
Hautmann, M., Bagherpour, B., Brosse, M., Frisk, Å., Hofmann, R., Baud, A., ... & Bucher, H. (2015). Competition in slow motion: the unusual case of benthic marine communities in the wake of the end‐P ermian mass extinction. Palaeontology, 58(5), 871-901.	Mollusca	Bivalvia	Pectinoida	Etheripectinidae	Eumorphotis	shajingengi	parvus Zone (Triassic)	Guizhou/Gunagxi	China	recrystalised shell	Good	NA	NA	0
Hautmann, M., Bagherpour, B., Brosse, M., Frisk, Å., Hofmann, R., Baud, A., ... & Bucher, H. (2015). Competition in slow motion: the unusual case of benthic marine communities in the wake of the end‐P ermian mass extinction. Palaeontology, 58(5), 871-901.	Mollusca	Bivalvia	Pectinoida	Asoellidae	Leptochondria	albertii	parvus Zone (Triassic)	Guizhou/Gunagxi	China	recrystalised shell	Good	NA	NA	0
Hautmann, M., Bagherpour, B., Brosse, M., Frisk, Å., Hofmann, R., Baud, A., ... & Bucher, H. (2015). Competition in slow motion: the unusual case of benthic marine communities in the wake of the end‐P ermian mass extinction. Palaeontology, 58(5), 871-901.	Mollusca	Bivalvia	Mytilida	Mytilidae	Modiolus	sp.	parvus Zone (Triassic)	Guizhou/Gunagxi	China	recrystalised shell	Good	NA	NA	0
Hautmann, M., Bagherpour, B., Brosse, M., Frisk, Å., Hofmann, R., Baud, A., ... & Bucher, H. (2015). Competition in slow motion: the unusual case of benthic marine communities in the wake of the end‐P ermian mass extinction. Palaeontology, 58(5), 871-901.	Mollusca	Bivalvia	Myalinida	Mytilidae	Myalinella	newelli	parvus Zone (Triassic)	Guizhou/Gunagxi	China	recrystalised shell	Good	NA	NA	0
Hautmann, M., Bagherpour, B., Brosse, M., Frisk, Å., Hofmann, R., Baud, A., ... & Bucher, H. (2015). Competition in slow motion: the unusual case of benthic marine communities in the wake of the end‐P ermian mass extinction. Palaeontology, 58(5), 871-901.	Mollusca	Bivalvia	Modiomorphoida	Kalenteridae	Permophorus	cf. rotundus	parvus Zone (Triassic)	Guizhou/Gunagxi	China	recrystalised shell	Good	NA	NA	0
Hautmann, M., Bagherpour, B., Brosse, M., Frisk, Å., Hofmann, R., Baud, A., ... & Bucher, H. (2015). Competition in slow motion: the unusual case of benthic marine communities in the wake of the end‐P ermian mass extinction. Palaeontology, 58(5), 871-901.	Mollusca	Bivalvia	Modiomorphoida	Kalenteridae	Permophorus	cf. similis	parvus Zone (Triassic)	Guizhou/Gunagxi	China	recrystalised shell	Good	NA	NA	0
Hautmann, M., Bagherpour, B., Brosse, M., Frisk, Å., Hofmann, R., Baud, A., ... & Bucher, H. (2015). Competition in slow motion: the unusual case of benthic marine communities in the wake of the end‐P ermian mass extinction. Palaeontology, 58(5), 871-901.	Mollusca	Bivalvia	Myalinida	Mytilidae	Promyalina	putiatensis	parvus Zone (Triassic)	Guizhou/Gunagxi	China	recrystalised shell	Good	NA	NA	0
Hautmann, M., Bagherpour, B., Brosse, M., Frisk, Å., Hofmann, R., Baud, A., ... & Bucher, H. (2015). Competition in slow motion: the unusual case of benthic marine communities in the wake of the end‐P ermian mass extinction. Palaeontology, 58(5), 871-901.	Mollusca	Bivalvia	Pterioida	Bakevellidae	Towapteria	scythica	parvus Zone (Triassic)	Guizhou/Gunagxi	China	recrystalised shell	Good	NA	NA	0
Hautmann, M., Bagherpour, B., Brosse, M., Frisk, Å., Hofmann, R., Baud, A., ... & Bucher, H. (2015). Competition in slow motion: the unusual case of benthic marine communities in the wake of the end‐P ermian mass extinction. Palaeontology, 58(5), 871-901.	Mollusca	Bivalvia	Venerida	Anthracosiidae	Unionites	cf. fassaensis	parvus Zone (Triassic)	Guizhou/Gunagxi	China	recrystalised shell	Good	NA	NA	0
Hautmann, M., Bagherpour, B., Brosse, M., Frisk, Å., Hofmann, R., Baud, A., ... & Bucher, H. (2015). Competition in slow motion: the unusual case of benthic marine communities in the wake of the end‐P ermian mass extinction. Palaeontology, 58(5), 871-901.	Mollusca	Gastropoda	Bellerophontida	Bellerophontidae	Dicellonema	abkrekensis	parvus Zone (Triassic)	Guizhou/Gunagxi	China	recrystalised shell	Good	NA	NA	0
Hautmann, M., Bagherpour, B., Brosse, M., Frisk, Å., Hofmann, R., Baud, A., ... & Bucher, H. (2015). Competition in slow motion: the unusual case of benthic marine communities in the wake of the end‐P ermian mass extinction. Palaeontology, 58(5), 871-901.	Mollusca	Gastropoda	Vetigastropoda	Eucochlidae	Eucochlis	obliquecostata	parvus Zone (Triassic)	Guizhou/Gunagxi	China	recrystalised shell	Good	NA	NA	0
Hautmann, M., Bagherpour, B., Brosse, M., Frisk, Å., Hofmann, R., Baud, A., ... & Bucher, H. (2015). Competition in slow motion: the unusual case of benthic marine communities in the wake of the end‐P ermian mass extinction. Palaeontology, 58(5), 871-901.	Mollusca	Gastropoda	Cycloneritida	Naticopsidae	Naticopsis	sp.	parvus Zone (Triassic)	Guizhou/Gunagxi	China	recrystalised shell	Good	NA	NA	0
Hautmann, M., Bagherpour, B., Brosse, M., Frisk, Å., Hofmann, R., Baud, A., ... & Bucher, H. (2015). Competition in slow motion: the unusual case of benthic marine communities in the wake of the end‐P ermian mass extinction. Palaeontology, 58(5), 871-901.	Mollusca	Gastropoda	Pleurotomariida	Eotomariidae	Wannerispira	shangganensis	parvus Zone (Triassic)	Guizhou/Gunagxi	China	recrystalised shell	Good	NA	NA	0
Hautmann, M., Bagherpour, B., Brosse, M., Frisk, Å., Hofmann, R., Baud, A., ... & Bucher, H. (2015). Competition in slow motion: the unusual case of benthic marine communities in the wake of the end‐P ermian mass extinction. Palaeontology, 58(5), 871-901.	Brachiopoda	Lingulata	Lingulida	Lingulidae	?Sinolingularia	sp.	parvus Zone (Triassic)	Guizhou/Gunagxi	China	recrystalised shell	Good	NA	NA	0
Hautmann, M., Bagherpour, B., Brosse, M., Frisk, Å., Hofmann, R., Baud, A., ... & Bucher, H. (2015). Competition in slow motion: the unusual case of benthic marine communities in the wake of the end‐P ermian mass extinction. Palaeontology, 58(5), 871-901.	Brachiopoda	NA	NA	NA	NA	sp.	parvus Zone (Triassic)	Guizhou/Gunagxi	China	recrystalised shell	Good	NA	NA	0
Hautmann, M., Bagherpour, B., Brosse, M., Frisk, Å., Hofmann, R., Baud, A., ... & Bucher, H. (2015). Competition in slow motion: the unusual case of benthic marine communities in the wake of the end‐P ermian mass extinction. Palaeontology, 58(5), 871-901.	Brachiopoda	Rhynchonellata	Spiriferida	Ambocoeliidae	Orbicoelia	speciosa	parvus Zone (Triassic)	Guizhou/Gunagxi	China	recrystalised shell	Good	NA	NA	0
Hautmann, M., Bucher, H., Brühwiler, T., Goudemand, N., Kaim, A., & Nützel, A. (2011). An unusually diverse mollusc fauna from the earliest Triassic of South China and its implications for benthic recovery after the end-Permian biotic crisis. Geobios, 44(1), 71-85.	Mollusca	Bivalvia	Carditida	Astartidae	?Astartopsis	sp.	parvus Zone (Triassic)	Shanggan	China	recrystalised shell	Good	NA	NA	0
Hautmann, M., Bucher, H., Brühwiler, T., Goudemand, N., Kaim, A., & Nützel, A. (2011). An unusually diverse mollusc fauna from the earliest Triassic of South China and its implications for benthic recovery after the end-Permian biotic crisis. Geobios, 44(1), 71-85.	Mollusca	Bivalvia	Pterioida	Mysidiellidae	?Promysidiella	sp.	parvus Zone (Triassic)	Shanggan	China	recrystalised shell	Good	NA	NA	0
Hautmann, M., Bucher, H., Brühwiler, T., Goudemand, N., Kaim, A., & Nützel, A. (2011). An unusually diverse mollusc fauna from the earliest Triassic of South China and its implications for benthic recovery after the end-Permian biotic crisis. Geobios, 44(1), 71-85.	Mollusca	Bivalvia	Carditida	Astartidae	Astartella	stefaniae	parvus Zone (Triassic)	Shanggan	China	recrystalised shell	Good	NA	NA	0
Hautmann, M., Bucher, H., Brühwiler, T., Goudemand, N., Kaim, A., & Nützel, A. (2011). An unusually diverse mollusc fauna from the earliest Triassic of South China and its implications for benthic recovery after the end-Permian biotic crisis. Geobios, 44(1), 71-85.	Mollusca	Bivalvia	Pterioida	Bakevellidae	Bakevellia	ceratophaga	parvus Zone (Triassic)	Shanggan	China	recrystalised shell	Good	NA	NA	0
Hautmann, M., Bucher, H., Brühwiler, T., Goudemand, N., Kaim, A., & Nützel, A. (2011). An unusually diverse mollusc fauna from the earliest Triassic of South China and its implications for benthic recovery after the end-Permian biotic crisis. Geobios, 44(1), 71-85.	Mollusca	Bivalvia	Pectinoida	Etheripectinidae	Eumorphotis	shajingengi	parvus Zone (Triassic)	Shanggan	China	recrystalised shell	Good	NA	NA	0
Hautmann, M., Bucher, H., Brühwiler, T., Goudemand, N., Kaim, A., & Nützel, A. (2011). An unusually diverse mollusc fauna from the earliest Triassic of South China and its implications for benthic recovery after the end-Permian biotic crisis. Geobios, 44(1), 71-85.	Mollusca	Bivalvia	Mytilida	Mytilidae	Modiolus	sp.	parvus Zone (Triassic)	Shanggan	China	recrystalised shell	Good	NA	NA	0
Hautmann, M., Bucher, H., Brühwiler, T., Goudemand, N., Kaim, A., & Nützel, A. (2011). An unusually diverse mollusc fauna from the earliest Triassic of South China and its implications for benthic recovery after the end-Permian biotic crisis. Geobios, 44(1), 71-85.	Mollusca	Bivalvia	Myalinida	Mytilidae	Myalina	newelli	parvus Zone (Triassic)	Shanggan	China	recrystalised shell	Good	NA	NA	0
Hautmann, M., Bucher, H., Brühwiler, T., Goudemand, N., Kaim, A., & Nützel, A. (2011). An unusually diverse mollusc fauna from the earliest Triassic of South China and its implications for benthic recovery after the end-Permian biotic crisis. Geobios, 44(1), 71-85.	Mollusca	Bivalvia	Trigoniida	Myophoriidae	Neoschizodus	laevigatus	parvus Zone (Triassic)	Shanggan	China	recrystalised shell	Good	NA	NA	0
Hautmann, M., Bucher, H., Brühwiler, T., Goudemand, N., Kaim, A., & Nützel, A. (2011). An unusually diverse mollusc fauna from the earliest Triassic of South China and its implications for benthic recovery after the end-Permian biotic crisis. Geobios, 44(1), 71-85.	Mollusca	Bivalvia	Modiomorphoida	Kalenteridae	Permophorus	cf. similis	parvus Zone (Triassic)	Shanggan	China	recrystalised shell	Good	NA	NA	0
Hautmann, M., Bucher, H., Brühwiler, T., Goudemand, N., Kaim, A., & Nützel, A. (2011). An unusually diverse mollusc fauna from the earliest Triassic of South China and its implications for benthic recovery after the end-Permian biotic crisis. Geobios, 44(1), 71-85.	Mollusca	Bivalvia	Myalinida	Mytilidae	Promyalina	cf. putiatensis	parvus Zone (Triassic)	Shanggan	China	recrystalised shell	Good	NA	NA	0
Hautmann, M., Bucher, H., Brühwiler, T., Goudemand, N., Kaim, A., & Nützel, A. (2011). An unusually diverse mollusc fauna from the earliest Triassic of South China and its implications for benthic recovery after the end-Permian biotic crisis. Geobios, 44(1), 71-85.	Mollusca	Bivalvia	Pectinoida	Entoliidae	Scythentolium	scutigerulus	parvus Zone (Triassic)	Shanggan	China	recrystalised shell	Good	NA	NA	0
Kaim, A., Nützel, A., Bucher, H., Brühwiler, T., & Goudemand, N. (2010). Early Triassic (Late Griesbachian) gastropods from South China (Shanggan, Guangxi). Swiss Journal of Geosciences, 103(1), 121-128.	Mollusca	Gastropoda	Bellerophontida	Bellerophontidae	Bellerophon	abkrekensis	parvus Zone (Triassic)	Guizhou/Gunagxi	China	recrystalised shell	Good	NA	NA	0
Kaim, A., Nützel, A., Bucher, H., Brühwiler, T., & Goudemand, N. (2010). Early Triassic (Late Griesbachian) gastropods from South China (Shanggan, Guangxi). Swiss Journal of Geosciences, 103(1), 121-128.	Mollusca	Gastropoda	Cycloneritida	Naticopsidae	Naticopsis	sp.	parvus Zone (Triassic)	Guizhou/Gunagxi	China	recrystalised shell	Good	NA	NA	0
Kaim, A., Nützel, A., Bucher, H., Brühwiler, T., & Goudemand, N. (2010). Early Triassic (Late Griesbachian) gastropods from South China (Shanggan, Guangxi). Swiss Journal of Geosciences, 103(1), 121-128.	Mollusca	Gastropoda	Neritimorpha	Palaeonaricidae	Palaeonarica	guangxinensis	parvus Zone (Triassic)	Guizhou/Gunagxi	China	recrystalised shell	Good	NA	NA	0
Kaim, A., Nützel, A., Bucher, H., Brühwiler, T., & Goudemand, N. (2010). Early Triassic (Late Griesbachian) gastropods from South China (Shanggan, Guangxi). Swiss Journal of Geosciences, 103(1), 121-128.	Mollusca	Gastropoda	Pleurotomariida	Eotomariidae	Wannerispira	shagganensis	parvus Zone (Triassic)	Guizhou/Gunagxi	China	recrystalised shell	Good	NA	NA	0
Pan, H-Z., Erwin, D. H., Nützel, A. and Zhu, X-S. (2003). Jiangxispira A new gastropod genus from the Early Triassic of China with remarks on the phylogeny of the Heterostropha at the Permian/Triassic boundary. Journal of Paleontology 77, 44-49.	Mollusca	Gastropoda	Heterobranchia	Donaldinidae	Donaldina	sp.	parvus Zone (Triassic)	Jiangxi	China	steinkern	Poor	NA	NA	0	protoconchs preserved
Pan, H-Z., Erwin, D. H., Nützel, A. and Zhu, X-S. (2003). Jiangxispira A new gastropod genus from the Early Triassic of China with remarks on the phylogeny of the Heterostropha at the Permian/Triassic boundary. Journal of Paleontology 77, 44-49.	Mollusca	Gastropoda	Heterostropha	Streptacididae	Laxella	sp.	parvus Zone (Triassic)	Jiangxi	China	steinkern	Poor	NA	NA	0	protoconchs preserved
Pan, H-Z., Erwin, D. H., Nützel, A. and Zhu, X-S. (2003). Jiangxispira A new gastropod genus from the Early Triassic of China with remarks on the phylogeny of the Heterostropha at the Permian/Triassic boundary. Journal of Paleontology 77, 44-49.	Mollusca	Gastropoda	Euthyneura	Tubiferidae	Sinuarbullina	yangouensis	parvus Zone (Triassic)	Jiangxi	China	steinkern	Poor	NA	NA	0	protoconchs preserved
Pan, H-Z., Erwin, D. H., Nützel, A. and Zhu, X-S. (2003). Jiangxispira A new gastropod genus from the Early Triassic of China with remarks on the phylogeny of the Heterostropha at the Permian/Triassic boundary. Journal of Paleontology 77, 44-49.	Mollusca	Gastropoda	Heterostropha	Streptacididae	Streptacis	sp.	parvus Zone (Triassic)	Jiangxi	China	steinkern	Poor	NA	NA	0	protoconchs preserved
Posenato, R. (2001). The athyridoids of the transitional beds between Bellerophon and Werfen formations (uppermost Permian, Southern Alps, Italy). Rivista Italiana di Paleontologia e Stratigrafia, 107(2).	Brachiopoda	Rhynchonellata	Athyridida	Athyrididae	?Septospirigerella	sp.	early praeparvus Zone (Permian)	Dolomites	Italy	calcitic shell	Good	NA	NA	0
Posenato, R. (2001). The athyridoids of the transitional beds between Bellerophon and Werfen formations (uppermost Permian, Southern Alps, Italy). Rivista Italiana di Paleontologia e Stratigrafia, 107(2).	Brachiopoda	Rhynchonellata	Athyridida	Athyrididae	Comelicania	meriai	early praeparvus Zone (Permian)	Dolomites	Italy	calcitic shell	Good	NA	NA	0
Posenato, R. (2001). The athyridoids of the transitional beds between Bellerophon and Werfen formations (uppermost Permian, Southern Alps, Italy). Rivista Italiana di Paleontologia e Stratigrafia, 107(2).	Brachiopoda	Rhynchonellata	Spiriferida	Ambocoeliidae	Comelicothyris	laterosulcata	early praeparvus Zone (Permian)	Dolomites	Italy	calcitic shell	Good	NA	NA	0
Posenato, R. (2001). The athyridoids of the transitional beds between Bellerophon and Werfen formations (uppermost Permian, Southern Alps, Italy). Rivista Italiana di Paleontologia e Stratigrafia, 107(2).	Brachiopoda	Rhynchonellata	Spiriferida	Ambocoeliidae	Comelicothyris	recticardinis	early praeparvus Zone (Permian)	Dolomites	Italy	calcitic shell	Good	NA	NA	0
Posenato, R. (2001). The athyridoids of the transitional beds between Bellerophon and Werfen formations (uppermost Permian, Southern Alps, Italy). Rivista Italiana di Paleontologia e Stratigrafia, 107(2).	Brachiopoda	Rhynchonellata	Athyridida	Athyrididae	Janiceps	cadorica	early praeparvus Zone (Permian)	Dolomites	Italy	calcitic shell	Good	NA	NA	0
Posenato, R. (2001). The athyridoids of the transitional beds between Bellerophon and Werfen formations (uppermost Permian, Southern Alps, Italy). Rivista Italiana di Paleontologia e Stratigrafia, 107(2).	Brachiopoda	Rhynchonellata	Athyridida	Athyrididae	Janiceps	papilio	early praeparvus Zone (Permian)	Dolomites	Italy	calcitic shell	Good	NA	NA	0
Posenato, R. (2001). The athyridoids of the transitional beds between Bellerophon and Werfen formations (uppermost Permian, Southern Alps, Italy). Rivista Italiana di Paleontologia e Stratigrafia, 107(2).	Brachiopoda	Rhynchonellata	Athyridida	Athyrididae	Janiceps	peracuta	early praeparvus Zone (Permian)	Dolomites	Italy	calcitic shell	Good	NA	NA	0
Posenato, R. (2001). The athyridoids of the transitional beds between Bellerophon and Werfen formations (uppermost Permian, Southern Alps, Italy). Rivista Italiana di Paleontologia e Stratigrafia, 107(2).	Brachiopoda	Rhynchonellata	Athyridida	Athyrididae	Pirigerellinae indet	indet.	early praeparvus Zone (Permian)	Dolomites	Italy	calcitic shell	Good	NA	NA	0
Posenato, R. (2009). Survival patterns of macrobenthic marine assemblages during the end-Permian mass extinction in the western Tethys (Dolomites, Italy). Palaeogeography, Palaeoclimatology, Palaeoecology, 280(1-2), 150-167.	Mollusca	Bivalvia	Pectinoida	Etheripectinidae	Eumorphotis	lorigae	late praeparvus Zone (Permian)	Bulla, Dolomites	Italy		Poor	NA	NA	0
Posenato, R. (2009). Survival patterns of macrobenthic marine assemblages during the end-Permian mass extinction in the western Tethys (Dolomites, Italy). Palaeogeography, Palaeoclimatology, Palaeoecology, 280(1-2), 150-167.	Mollusca	Bivalvia	Pterioida	Bakevellidae	Towapteria	Na	late praeparvus Zone (Permian)	Tesero, Dolomites	Italy		Poor	NA	NA	0
Posenato, R. (2009). Survival patterns of macrobenthic marine assemblages during the end-Permian mass extinction in the western Tethys (Dolomites, Italy). Palaeogeography, Palaeoclimatology, Palaeoecology, 280(1-2), 150-167.	Mollusca	Bivalvia	Pterioida	Bakevellidae	Towapteria	sp.	late praeparvus Zone (Permian)	Bulla, Dolomites	Italy		Poor	NA	NA	0
Posenato, R. (2009). Survival patterns of macrobenthic marine assemblages during the end-Permian mass extinction in the western Tethys (Dolomites, Italy). Palaeogeography, Palaeoclimatology, Palaeoecology, 280(1-2), 150-167.	Brachiopoda	Rhynchonellata	Spiriferida	Ambocoeliidae	Orbicoelia	Na	late praeparvus Zone (Permian)	Tesero, Dolomites	Italy		Poor	NA	NA	0
Posenato, R. (2009). Survival patterns of macrobenthic marine assemblages during the end-Permian mass extinction in the western Tethys (Dolomites, Italy). Palaeogeography, Palaeoclimatology, Palaeoecology, 280(1-2), 150-167.	Brachiopoda	Rhynchonellata	Spiriferida	Ambocoeliidae	Orbicoelia	sp.	late praeparvus Zone (Permian)	Bulla, Dolomites	Italy		Poor	NA	NA	0
Posenato, R. (2009). Survival patterns of macrobenthic marine assemblages during the end-Permian mass extinction in the western Tethys (Dolomites, Italy). Palaeogeography, Palaeoclimatology, Palaeoecology, 280(1-2), 150-167.	Brachiopoda	Strophomenata	Orthotetida	Meekellidae	Ombonia	Na	late praeparvus Zone (Permian)	Tesero, Dolomites	Italy		Poor	NA	NA	0
Posenato, R. (2011). Latest Changhsingian orthotetid brachiopods in the Dolomites (Southern Alps, Italy): ecological opportunists at the peak of the end-Permian mass extinction. Journal of Paleontology, 85(1), 58-68.	Brachiopoda	Strophomenata	Orthotetida	Meekellidae	Ombonia	tirolensis	late praeparvus Zone (Permian)	Dolomites	Italy	calcitic shell	Good	NA	NA	0
Posenato, R. (2011). Latest Changhsingian orthotetid brachiopods in the Dolomites (Southern Alps, Italy): ecological opportunists at the peak of the end-Permian mass extinction. Journal of Paleontology, 85(1), 58-68.	Brachiopoda	Strophomenata	Orthotetida	Meekellidae	Orthothetina	ladina	late praeparvus Zone (Permian)	Dolomites	Italy	calcitic shell	Good	NA	NA	0
Posenato, R. (2011). Latest Changhsingian orthotetid brachiopods in the Dolomites (Southern Alps, Italy): ecological opportunists at the peak of the end-Permian mass extinction. Journal of Paleontology, 85(1), 58-68.	Brachiopoda	Strophomenata	Orthotetida	Schuchertellidae	Teserina	nerii	late praeparvus Zone (Permian)	Dolomites	Italy	calcitic shell	Good	NA	NA	0
Posenato, R. (2016). Systematics of lingulide brachiopods from the end-Permian mass extinction interval. Revista Italiana di Paleontologia e Stratigrafia 122, 85-108.	Brachiopoda	Lingulata	Lingulida	Lingulidae	Trentingula	mazzinensis	Hindeodus parvus (Triassic)	Malga Panna, Dolomites	Italy	organophosphatic shell	Excellent	0	0	0
Posenato, R., Pelikán, P., & Hips, K. (2005). Bivalves and brachiopods near the Permian-Triassic boundary from the Bükk Mountains (Balvany-North section, Northern Hungary). Revista Italiana di Paleontologia e Stratigrafia 111, 215-232	Mollusca	Bivalvia	Pterioida	Bakevellidae	Bakevellia	cf. ceratophaga	late praeparvus Zone (Permian)	Balvany-N, Bukk Mts.	Hungary		Poor	NA	NA	0
Posenato, R., Pelikán, P., & Hips, K. (2005). Bivalves and brachiopods near the Permian-Triassic boundary from the Bükk Mountains (Balvany-North section, Northern Hungary). Revista Italiana di Paleontologia e Stratigrafia 111, 215-233	Mollusca	Bivalvia	Pectinoida	Pterinopectinidae	NA	NA	late praeparvus Zone (Permian)	Balvany-N, Bukk Mts.	Hungary		Poor	NA	NA	0
Posenato, R., Pelikán, P., & Hips, K. (2005). Bivalves and brachiopods near the Permian-Triassic boundary from the Bükk Mountains (Balvany-North section, Northern Hungary). Revista Italiana di Paleontologia e Stratigrafia 111, 215-234	Mollusca	Bivalvia	Pectinoida	Etheripectinidae	Eumorphotis	lorigae	late praeparvus Zone (Permian)	Balvany-N, Bukk Mts.	Hungary	Calcitic shell layer	Poor	NA	NA	0
Posenato, R., Pelikán, P., & Hips, K. (2005). Bivalves and brachiopods near the Permian-Triassic boundary from the Bükk Mountains (Balvany-North section, Northern Hungary). Revista Italiana di Paleontologia e Stratigrafia 111, 215-235	Mollusca	Bivalvia	Pectinoida	Entoliidae	Entolium	piriformis	late praeparvus Zone (Permian)	Balvany-N, Bukk Mts.	Hungary		Poor	NA	NA	0
Posenato, R., Pelikán, P., & Hips, K. (2005). Bivalves and brachiopods near the Permian-Triassic boundary from the Bükk Mountains (Balvany-North section, Northern Hungary). Revista Italiana di Paleontologia e Stratigrafia 111, 215-236	Mollusca	Bivalvia	Pectinoida	Entoliidae	Pernopecten	latangulatus	late praeparvus Zone (Permian)	Balvany-N, Bukk Mts.	Hungary		Poor	NA	NA	0
Posenato, R., Pelikán, P., & Hips, K. (2005). Bivalves and brachiopods near the Permian-Triassic boundary from the Bükk Mountains (Balvany-North section, Northern Hungary). Revista Italiana di Paleontologia e Stratigrafia 111, 215-237	Brachiopoda	Strophomenata	Productida	Productellidae	Spinomarginifera	sp.	late praeparvus Zone (Permian)	Balvany-N, Bukk Mts.	Hungary		Poor	NA	NA	0
Posenato, R., Pelikán, P., & Hips, K. (2005). Bivalves and brachiopods near the Permian-Triassic boundary from the Bükk Mountains (Balvany-North section, Northern Hungary). Revista Italiana di Paleontologia e Stratigrafia 111, 215-238	Brachiopoda	Strophomenata	Orthotetida	Meekellidae	Orthothetina	ladina	late praeparvus Zone (Permian)	Balvany-N, Bukk Mts.	Hungary		Poor	NA	NA	0
Posenato, R., Pelikán, P., & Hips, K. (2005). Bivalves and brachiopods near the Permian-Triassic boundary from the Bükk Mountains (Balvany-North section, Northern Hungary). Revista Italiana di Paleontologia e Stratigrafia 111, 215-239	Brachiopoda	Strophomenata	Orthotetida	Meekellidae	Ombonia	tirolensis	late praeparvus Zone (Permian)	Balvany-N, Bukk Mts.	Hungary		Poor	NA	NA	0
Posenato, R., Pelikán, P., & Hips, K. (2005). Bivalves and brachiopods near the Permian-Triassic boundary from the Bükk Mountains (Balvany-North section, Northern Hungary). Revista Italiana di Paleontologia e Stratigrafia 111, 215-240.	Brachiopoda	Rhynchonellata	Spiriferida	Ambocoeliidae	Orbicoelia	tschernyschewi	late praeparvus Zone (Permian)	Balvany-N, Bukk Mts.	Hungary		Poor	NA	NA	0
Sheng, J. Z., Chen, C. Z., Wang, Y. G., Rui, L., Liao, Z. T., Bando, Y., ... & Nakamura, K. (1984). Permian-Triassic boundary in middle and eastern Tethys. 北海道大学理学部紀要, 21(1), 133-181.	Mollusca	Bivalvia	Ostreida	Posidoniidae	Peribositra	baoqingensis	meishanensis (Permian)	Meishan	China	cast	Poor	NA	NA	0
Sheng, J. Z., Chen, C. Z., Wang, Y. G., Rui, L., Liao, Z. T., Bando, Y., ... & Nakamura, K. (1984). Permian-Triassic boundary in middle and eastern Tethys. 北海道大学理学部紀要, 21(1), 133-181.	Brachiopoda	Rhynchonellata	Orthida	Schizophoriidae	Acosarina	sp.	meishanensis (Permian)	Meishan	China	cast	Poor	NA	NA	0
Sheng, J. Z., Chen, C. Z., Wang, Y. G., Rui, L., Liao, Z. T., Bando, Y., ... & Nakamura, K. (1984). Permian-Triassic boundary in middle and eastern Tethys. 北海道大学理学部紀要, 21(1), 133-181.	Brachiopoda	Rhynchonellata	Rhynchonellida	Pontisiidae	Neowellerella	pseudoutah	meishanensis (Permian)	Meishan	China	cast	Poor	NA	NA	0
Sheng, J. Z., Chen, C. Z., Wang, Y. G., Rui, L., Liao, Z. T., Bando, Y., ... & Nakamura, K. (1984). Permian-Triassic boundary in middle and eastern Tethys. 北海道大学理学部紀要, 21(1), 133-181.	Brachiopoda	Strophomenata	Productida	Productinidae	Cathaysia	chonetoides	meishanensis (Permian)	Meishan	China	cast	Poor	NA	NA	0
Sheng, J. Z., Chen, C. Z., Wang, Y. G., Rui, L., Liao, Z. T., Bando, Y., ... & Nakamura, K. (1984). Permian-Triassic boundary in middle and eastern Tethys. 北海道大学理学部紀要, 21(1), 133-181.	Brachiopoda	Strophomenata	Productida	Productinidae	Paryphella	orbicularis	meishanensis (Permian)	Meishan	China	cast	Poor	NA	NA	0
Sheng, J. Z., Chen, C. Z., Wang, Y. G., Rui, L., Liao, Z. T., Bando, Y., ... & Nakamura, K. (1984). Permian-Triassic boundary in middle and eastern Tethys. 北海道大学理学部紀要, 21(1), 133-181.	Brachiopoda	Strophomenata	Productida	Rugosochonetidae	Waagenites	barusiensis	meishanensis (Permian)	Meishan	China	cast	Poor	NA	NA	0
Sun et al. (2021)	Mollusca	Gastropoda	Trochida	Araeonematidae	Araeonema	panthalassica	parvus - isarcica (Triassic)	Jiangxi	China	steinkern	Poor	NA	NA	0
Sun et al. (2021)	Mollusca	Gastropoda		Protoculidae	Battenizyga	sp.	parvus - isarcica (Triassic)	Jiangxi	China	steinkern	Poor	NA	NA	0
Sun et al. (2021)	Mollusca	Gastropoda	Heterostropha	Streptacididae	Laxella	micra	parvus - isarcica (Triassic)	Jiangxi	China	steinkern	Poor	NA	NA	0
Sun et al. (2021)	Mollusca	Gastropoda	Murchisoniina	Subulitidae	Leptoptygma	laetus	parvus - isarcica (Triassic)	Jiangxi	China	steinkern	Poor	NA	NA	0
Sun et al. (2021)	Mollusca	Gastropoda	Cycloneritida	Naticopsidae	Naticopsis	ninglangensis	parvus - isarcica (Triassic)	Jiangxi	China	steinkern	Poor	NA	NA	0
Sun et al. (2021)	Mollusca	Gastropoda	Euthyneura	Tubiferidae	Sinuarbullina	yangouensis	parvus - isarcica (Triassic)	Jiangxi	China	steinkern	Poor	NA	NA	0
Sun et al. (2021)	Mollusca	Gastropoda	Heterostropha	Streptacididae	Streptacis	fragilis	parvus - isarcica (Triassic)	Jiangxi	China	steinkern	Poor	NA	NA	0
Sun et al. (2021)	Mollusca	Gastropoda	Cycloneritida	Naticopsidae	Vernelia	samae	parvus - isarcica (Triassic)	Jiangxi	China	steinkern	Poor	NA	NA	0
Sun et al. (2021)	Mollusca	Gastropoda	Pleurotomariida	Eotomariidae	Wannerispira	shangganensis	parvus - isarcica (Triassic)	Jiangxi	China	steinkern	Poor	NA	NA	0
Sun et al. (2021)	Mollusca	Gastropoda	Bellerophontida	Euphemitidae	Warthia	zakharovi	parvus - isarcica (Triassic)	Jiangxi	China	steinkern	Poor	NA	NA	0
Wheeley, J., & Twitchett, R. (2005). Palaeoecological significance of a new Griesbachian (Early Triassic) gastropod assemblage from Oman. Lethaia, 38(1), 37-45.	Mollusca	Gastropoda	Murchisoniina	Soleniscidae	?Soleniscus	Na	parvus Zone (Triassic)	Wadi Wasit	Oman	semi-silicified shell (course silicification)	Poor	NA	NA	0	protoconchs missing and shells and aperatures not fully preserved
Wheeley, J., & Twitchett, R. (2005). Palaeoecological significance of a new Griesbachian (Early Triassic) gastropod assemblage from Oman. Lethaia, 38(1), 37-45.	Mollusca	Gastropoda	Trochoidea	Araeonematidae	?Yunnania	Na	parvus Zone (Triassic)	Wadi Wasit	Oman	semi-silicified shell (course silicification)	Poor	NA	NA	0	protoconchs missing and shells and aperatures not fully preserved
Wheeley, J., & Twitchett, R. (2005). Palaeoecological significance of a new Griesbachian (Early Triassic) gastropod assemblage from Oman. Lethaia, 38(1), 37-45.	Mollusca	Gastropoda	Murchisoniina	Zygopleuridae	?Zygopleura	Na	parvus Zone (Triassic)	Wadi Wasit	Oman	semi-silicified shell (course silicification)	Poor	NA	NA	0	protoconchs missing and shells and aperatures not fully preserved
Wheeley, J., & Twitchett, R. (2005). Palaeoecological significance of a new Griesbachian (Early Triassic) gastropod assemblage from Oman. Lethaia, 38(1), 37-45.	Mollusca	Gastropoda	Pleurotomariida	Eotomariidae	Ananias	Na	parvus Zone (Triassic)	Wadi Wasit	Oman	semi-silicified shell (course silicification)	Poor	NA	NA	0	protoconchs missing and shells and aperatures not fully preserved
Wheeley, J., & Twitchett, R. (2005). Palaeoecological significance of a new Griesbachian (Early Triassic) gastropod assemblage from Oman. Lethaia, 38(1), 37-45.	Mollusca	Gastropoda	Bellerophontida	Bellerophontidae	Bellerophon	Na	parvus Zone (Triassic)	Wadi Wasit	Oman	semi-silicified shell (course silicification)	Poor	NA	NA	0	protoconchs missing and shells and aperatures not fully preserved
Wheeley, J., & Twitchett, R. (2005). Palaeoecological significance of a new Griesbachian (Early Triassic) gastropod assemblage from Oman. Lethaia, 38(1), 37-45.	Mollusca	Gastropoda	Trochoidea	Ataphridae	Chartronella	Na	parvus Zone (Triassic)	Wadi Wasit	Oman	semi-silicified shell (course silicification)	Poor	NA	NA	0	protoconchs missing and shells and aperatures not fully preserved
Wheeley, J., & Twitchett, R. (2005). Palaeoecological significance of a new Griesbachian (Early Triassic) gastropod assemblage from Oman. Lethaia, 38(1), 37-45.	Mollusca	Gastropoda	Hypsogastropoda	Coelostylinidae	Coelostylina	Na	parvus Zone (Triassic)	Wadi Wasit	Oman	semi-silicified shell (course silicification)	Poor	NA	NA	0	protoconchs missing and shells and aperatures not fully preserved
Wheeley, J., & Twitchett, R. (2005). Palaeoecological significance of a new Griesbachian (Early Triassic) gastropod assemblage from Oman. Lethaia, 38(1), 37-45.	Mollusca	Gastropoda	Cycloneritida	Naticopsidae	Naticopsis	Na	parvus Zone (Triassic)	Wadi Wasit	Oman	semi-silicified shell (course silicification)	Poor	NA	NA	0	protoconchs missing and shells and aperatures not fully preserved
Wheeley, J., & Twitchett, R. (2005). Palaeoecological significance of a new Griesbachian (Early Triassic) gastropod assemblage from Oman. Lethaia, 38(1), 37-45.	Mollusca	Gastropoda	Hypsogastropoda	Coelostylinidae	Omphaloptycha	Na	parvus Zone (Triassic)	Wadi Wasit	Oman	semi-silicified shell (course silicification)	Poor	NA	NA	0	protoconchs missing and shells and aperatures not fully preserved
Wheeley, J., & Twitchett, R. (2005). Palaeoecological significance of a new Griesbachian (Early Triassic) gastropod assemblage from Oman. Lethaia, 38(1), 37-45.	Mollusca	Gastropoda	Murchisoniina	Soleniscidae	Strobeus	Na	parvus Zone (Triassic)	Wadi Wasit	Oman	semi-silicified shell (course silicification)	Poor	NA	NA	0	protoconchs missing and shells and aperatures not fully preserved
Wheeley, J., & Twitchett, R. (2005). Palaeoecological significance of a new Griesbachian (Early Triassic) gastropod assemblage from Oman. Lethaia, 38(1), 37-45.	Mollusca	Gastropoda	Murchisoniina	Lophospiridae	Worthenia	Na	parvus Zone (Triassic)	Wadi Wasit	Oman	semi-silicified shell (course silicification)	Poor	NA	NA	0	protoconchs missing and shells and aperatures not fully preserved
Zhu, X. (1999). Discoveries of the gastropods from the boundary bed at Yangou section in Northeastern Jiangxi. Journal of Jiangxi Normal University 23, 363-368.	Mollusca	Gastropoda			"new genus"	sp.	parvus Zone (Triassic)	Jiangxi	China	steinkern	Poor	NA	NA	0
Zhu, X. (1999). Discoveries of the gastropods from the boundary bed at Yangou section in Northeastern Jiangxi. Journal of Jiangxi Normal University 23, 363-368.	Mollusca	Gastropoda			"new genus"	sp.	parvus Zone (Triassic)	Jiangxi	China	steinkern	Poor	NA	NA	0
Zhu, X. (1999). Discoveries of the gastropods from the boundary bed at Yangou section in Northeastern Jiangxi. Journal of Jiangxi Normal University 23, 363-368.	Mollusca	Gastropoda			"new genus"	sp.	parvus Zone (Triassic)	Jiangxi	China	steinkern	Poor	NA	NA	0
Zhu, X. (1999). Discoveries of the gastropods from the boundary bed at Yangou section in Northeastern Jiangxi. Journal of Jiangxi Normal University 23, 363-368.	Mollusca	Gastropoda			?Halopea	sp.	parvus Zone (Triassic)	Jiangxi	China	steinkern	Poor	NA	NA	0
Zhu, X. (1999). Discoveries of the gastropods from the boundary bed at Yangou section in Northeastern Jiangxi. Journal of Jiangxi Normal University 23, 363-368.	Mollusca	Gastropoda	Murchisoniina	Gosseltinidae	?Peruvispira	sp.	parvus Zone (Triassic)	Jiangxi	China	steinkern	Poor	NA	NA	0
Zhu, X. (1999). Discoveries of the gastropods from the boundary bed at Yangou section in Northeastern Jiangxi. Journal of Jiangxi Normal University 23, 363-368.	Mollusca	Gastropoda	Stylommatophora	Pristilomatidae	Anomphalus	sp.	parvus Zone (Triassic)	Jiangxi	China	steinkern	Poor	NA	NA	0
Zhu, X. (1999). Discoveries of the gastropods from the boundary bed at Yangou section in Northeastern Jiangxi. Journal of Jiangxi Normal University 23, 363-368.	Mollusca	Gastropoda	Bellerophontida	Bellerophontidae	Bellerophon	sp.	parvus Zone (Triassic)	Jiangxi	China	steinkern	Poor	NA	NA	0
Zhu, X. (1999). Discoveries of the gastropods from the boundary bed at Yangou section in Northeastern Jiangxi. Journal of Jiangxi Normal University 23, 363-368.	Mollusca	Gastropoda	Bellerophontida	Bellerophontidae	Bellerophon	sp.	parvus Zone (Triassic)	Jiangxi	China	steinkern	Poor	NA	NA	0
Zhu, X. (1999). Discoveries of the gastropods from the boundary bed at Yangou section in Northeastern Jiangxi. Journal of Jiangxi Normal University 23, 363-368.	Mollusca	Gastropoda		Pseudozygopleuridae	Cyclozyga	sp.	parvus Zone (Triassic)	Jiangxi	China	steinkern	Poor	NA	NA	0
Zhu, X. (1999). Discoveries of the gastropods from the boundary bed at Yangou section in Northeastern Jiangxi. Journal of Jiangxi Normal University 23, 363-368.	Mollusca	Gastropoda		Pseudozygopleuridae	Cyclozyga	sp.	parvus Zone (Triassic)	Jiangxi	China	steinkern	Poor	NA	NA	0
Zhu, X. (1999). Discoveries of the gastropods from the boundary bed at Yangou section in Northeastern Jiangxi. Journal of Jiangxi Normal University 23, 363-368.	Mollusca	Gastropoda	Heterobranchia	Donaldinidae	Donaldina	sp.	parvus Zone (Triassic)	Jiangxi	China	steinkern	Poor	NA	NA	0
Zhu, X. (1999). Discoveries of the gastropods from the boundary bed at Yangou section in Northeastern Jiangxi. Journal of Jiangxi Normal University 23, 363-368.	Mollusca	Gastropoda		Meekospiridae	Girtyspira	sp.	parvus Zone (Triassic)	Jiangxi	China	steinkern	Poor	NA	NA	0
Zhu, X. (1999). Discoveries of the gastropods from the boundary bed at Yangou section in Northeastern Jiangxi. Journal of Jiangxi Normal University 23, 363-368.	Mollusca	Gastropoda	Heterostropha	Streptacididae	Laxella	sp.	parvus Zone (Triassic)	Jiangxi	China	steinkern	Poor	NA	NA	0
Zhu, X. (1999). Discoveries of the gastropods from the boundary bed at Yangou section in Northeastern Jiangxi. Journal of Jiangxi Normal University 23, 363-368.	Mollusca	Gastropoda	Cycloneritida	Naticopsidae	Naticopsis	sp.	parvus Zone (Triassic)	Jiangxi	China	steinkern	Poor	NA	NA	0
Zhu, X. (1999). Discoveries of the gastropods from the boundary bed at Yangou section in Northeastern Jiangxi. Journal of Jiangxi Normal University 23, 363-368.	Mollusca	Gastropoda	Heterostropha	Streptacididae	Streptacis	sp.	parvus Zone (Triassic)	Jiangxi	China	steinkern	Poor	NA	NA	0
Zhu, X. (1999). Discoveries of the gastropods from the boundary bed at Yangou section in Northeastern Jiangxi. Journal of Jiangxi Normal University 23, 363-368.	Brachiopoda	Strophomenata	Productida	Productinidae	Paryphella	triquetra	parvus Zone (Triassic)	Jiangxi	China	steinkern	Poor	NA	NA	0
